# Supplementary material for: Genome-wide association study for grain zinc concentration in bread wheat (Triticum aestivum L.)
Source: Front Plant Sci. 2023 Apr 3;14:1169858. doi: 10.3389/fpls.2023.1169858 (PMC10106671; doi:10.3389/fpls.2023.1169858)
Supplement: Supplementary file 1 [file Table_1.xlsx]

## Sheet: Table S1
Table S1 Primers used for qRT-PCR
Sequence Name	Primer Name	Primer Sequence (5'-3')
TraesCS6D01G234600	PF1	CCAACCTCGTTTCGCAGT
	PR1	GTCCTTGACGCCCTTGTT
TaTUBULIN	PF2	TGAGGACTGGTGCTTACCGC
	PR2	GCACCATCAAACCTCAGGGA
