# Supplementary material for: Genome-wide association study for grain zinc concentration in bread wheat (Triticum aestivum L.)
Source: Front Plant Sci. 2023 Apr 3;14:1169858. doi: 10.3389/fpls.2023.1169858 (PMC10106671; doi:10.3389/fpls.2023.1169858)
Supplement: Supplementary file 2 [file Table_2.xlsx]

## Sheet: Table S2
Table S2 Information and GZnC of 382 wheat accessions
Number	Accession name	Sub-population	Status	Released year	Region	Environmental
						Zn-YL-1	Zn-YL-2	Zn-YL-3	Zn-YL-Average	Zn-SQ-1	Zn-SQ-2	Zn-SQ-3	Zn-SQ-Average	Zn-NY-1	Zn-NY-2	Zn-NY-3	Zn-NY-Average	Zn-BLUP
1	935106	3	Cultivar	Post-2000	CHN	17.2524	19.993	18.1251	18.4568	NA	NA	NA	NA	20.3814	20.2768	20.7612	20.4731	26.5213
2	92R137	6	Cultivar	1970	CHN	22.6073	24.3192	23.3617	23.4294	46.1716	41.8829	44.1066	44.0537	26.1398	27.5273	28.1334	27.2668	28.5971
3	Abyssinian-43	8	Cultivar	NA	Abroad	16.8935	17.2506	17.4774	17.2072	44.6715	43.5925	43.2625	43.8422	24.2102	21.9292	23.8035	23.3143	27.503
4	AC-vista	8	Cultivar	1996	Abroad	25.1478	23.2984	24.146	24.1974	36.7057	33.9682	35.2893	35.321	24.9681	25.9065	25.2985	25.391	27.5605
5	Amazon	8	Cultivar	1929	Abroad	16.8395	17.338	17.2002	17.1259	30.3401	25.5486	27.2922	27.727	23.4531	23.3345	23.38	23.3892	25.8048
6	Attila	8	Cultivar	1990 or 1953	Abroad	27.4442	23.6476	25.2284	25.4401	26.4685	28.5603	27.3803	27.4697	22.5594	25.5897	24.451	24.2	26.7389
7	Aurora	8	Cultivar	1929	Abroad	16.3959	16.9818	16.2494	16.5424	36.5688	35.5735	35.3961	35.8461	29.3954	31.1673	30.5275	30.3634	27.3332
8	Austral	8	Cultivar	1929	Abroad	26.6803	21.4712	24.2555	24.1356	41.0871	40.3214	41.4823	40.9636	27.9229	27.0945	27.5503	27.5226	28.3729
9	Avocet	8	Cultivar	1979	Abroad	18.1903	19.8587	20.459	19.5027	33.2795	32.1762	32.5096	32.6551	23.9121	27.7454	25.5951	25.7508	26.823
10	Banks	7	Cultivar	1979	Abroad	23.0153	21.8576	22.7246	22.5325	35.1207	34.3942	35.5347	35.0166	22.6353	24.3357	23.6173	23.5294	27.157
11	Banquet	7	Cultivar	2001	Abroad	15.5281	11.4193	13.8505	13.5993	34.8647	35.7775	35.5475	35.3965	21.0562	20.3203	20.6205	20.6657	25.9543
12	Barbela-Grosso	8	Landrace	1949	Abroad	18.3815	15.9543	18.8895	17.7417	27.4756	33.4392	30.5624	30.4924	20.5798	25.4835	23.6248	23.2294	26.1441
13	Baskerville	7	NA	NA	Abroad	13.7181	13.314	13.9317	13.6546	31.5193	25.8866	28.5841	28.6633	21.8599	21.6928	21.6998	21.7508	25.3651
14	Bodycek	7	Cultivar	2010	Abroad	20.9177	16.8338	19.9833	19.2449	36.2453	37.0545	38.7909	37.3636	22.0366	22.0196	22.7463	22.2675	26.9249
15	Centrum	7	Cultivar	1990	Abroad	12.6296	15.5176	14.9917	14.3796	32.246	33.2281	33.7986	33.0909	23.1625	19.3904	21.8102	21.4544	25.8767
16	Ciano	7	Cultivar	1969	Abroad	29.3095	26.6834	27.1003	27.6977	48.5455	51.4676	50.8172	50.2767	20.6568	25.4808	23.9597	23.3658	29.2913
17	Colotana	1	Cultivar	1954	Abroad	12.5962	11.6764	12.1328	12.1351	32.6213	31.568	31.8268	32.0054	21.2951	21.2932	21.1011	21.2298	25.5023
18	Dagmar	7	Cultivar	2012	Abroad	22.2972	20.1998	21.1407	21.2126	37.1823	39.8092	38.835	38.6088	19.3233	19.3379	19.1294	19.2635	26.947
19	Dromedaris	8	Cultivar	1952	Abroad	19.9541	25.8925	22.1433	22.6633	41.2696	44.3722	42.1118	42.5845	18.3989	19.1169	19.1423	18.886	27.4788
20	Fielder	8	Cultivar	1974	Abroad	22.6441	22.615	22.16	22.4731	40.1997	43.7485	41.1166	41.6883	22.4773	19.8495	21.1452	21.1573	27.6036
21	Fife	8	Cultivar	1860	Abroad	19.756	16.4788	18.1622	18.1323	28.867	28.6359	29.1178	28.8736	18.9913	18.9953	18.1497	18.7121	25.5389
22	Filin	1	Cultivar	1997	Abroad	21.1694	20.4359	22.1629	21.2561	45.2843	46.725	47.1198	46.3764	24.2011	23.771	24.1503	24.0408	28.273
23	Flanders	4	Cultivar	1940	Abroad	NA	11.6381	12.2042	11.9212	31.6387	32.3339	32.1249	32.0325	25.775	23.3707	23.1772	24.1076	25.7964
24	Fothand	7	NA	NA	Abroad	22.8249	25.2897	24.2058	24.1068	30.8004	33.0766	32.1297	32.0022	20.7971	28.0097	24.1823	24.3297	27.0896
25	Freedom	8	Cultivar	1991	Abroad	24.9233	20.8866	23.2079	23.0059	39.1005	42.9644	41.1379	41.0676	23.539	23.5245	23.203	23.4222	27.8329
26	Gabo	7	Cultivar	1945	Abroad	21.7911	18.7431	20.2111	20.2484	42.325	48.9875	45.1632	45.4919	20.8923	26.2107	23.2048	23.4359	28.01
27	Ganador	8	Cultivar	1928	Abroad	19.2686	16.7258	17.2191	17.7378	36.3302	37.3026	36.1657	36.5995	19.2893	18.1608	29.2104	22.2201	26.6807
28	Ghabagheb	8	Landrace	1949	Abroad	21.1221	22.1439	21.2298	21.4986	31.3505	34.751	33.17	33.0905	16.615	17.1565	17.2132	16.9949	26.1568
29	Glenlea	2	Cultivar	1972	Abroad	17.8165	17.4699	17.2413	17.5092	32.5632	32.5782	32.177	32.4395	20.7342	26.0327	23.217	23.328	26.3351
30	Hartog	7	Cultivar	1982	Abroad	22.9525	21.7489	22.2481	22.3165	44.9011	46.7496	45.1961	45.6156	21.4294	21.4534	21.2198	21.3675	28.023
31	Hindi	2	Landrace	1926	Abroad	14.26	13.2882	14.2624	13.9369	24.2797	25.3461	26.1971	25.2743	26.1019	22.0612	24.2204	24.1279	25.2883
32	Hyden	7	Cultivar	1982	Abroad	24.1732	23.1529	23.285	23.537	40.5881	36.442	38.2038	38.4113	25.5542	24.2053	25.237	24.9988	27.7752
33	KAUZ´S´/FLORKWA-1//GOUMRIA-3	7	Cultivar	NA	Abroad	19.2697	17.9962	18.2864	18.5175	43.9497	42.3217	44.2165	43.496	20.0534	20.5556	20.2582	20.2891	27.2859
34	Knteh	6	NA	NA	Abroad	33.453	37.3866	35.2931	35.3776	39.5508	38.023	39.2186	38.9308	22.8435	22.7805	22.2614	22.6285	28.8275
35	Kosutka	7	Cultivar	1987	Abroad	16.7168	16.1111	16.3048	16.3776	NA	24.9505	22.2325	23.5915	24.5867	18.678	21.273	21.5126	25.1066
36	Krac 66	8	Cultivar	NA	Abroad	17.3837	17.0322	17.3089	17.2416	30.1027	26.9824	28.2527	28.4459	23.6773	19.6846	21.2791	21.547	25.6986
37	Magong	7	NA	NA	Abroad	20.6909	20.1956	20.3095	20.3987	41.3159	42.0162	43.2542	42.1954	23.0001	25.3486	24.2829	24.2105	27.7601
38	Matylda	7	Cultivar	2011	Abroad	24.9017	22.1362	23.3167	23.4515	39.698	39.2686	39.2591	39.4086	22.535	21.2133	22.2834	22.0105	27.5564
39	Mexifen	8	Cultivar	1973	Abroad	16.6705	17.4363	16.3299	16.8122	39.3098	32.0356	35.2915	35.5456	18.6922	24.0825	21.2955	21.3567	26.3812
40	Mulan	7	Cultivar	2007	Abroad	14.709	18.806	16.345	16.62	38.0433	44.2391	41.2945	41.1923	17.3939	20.6317	19.3027	19.1094	26.7191
41	Napo 63	1	Cultivar	1963	Abroad	25.8841	27.9187	26.3467	26.7165	39.5462	40.9658	40.2971	40.2697	30.7387	30.8552	30.3055	30.6331	28.8994
42	Penawa	1	Cultivar	1985	Abroad	19.383	17.7399	18.3484	18.4904	31.5134	36.6969	34.3033	34.1712	19.2097	22.6637	20.3107	20.728	26.347
43	Penny	8	Cultivar	1900	Abroad	23.4882	20.4447	20.3497	21.4275	31.7966	29.4247	30.3075	30.5096	21.6963	21.5613	21.3167	21.5248	26.3546
44	Pusa 6	1	Landrace	1906	Abroad	23.7496	27.1824	25.3585	25.4302	54.2473	55.8178	56.31	55.4584	32.0021	35.8524	33.3297	33.7281	30.6899
45	Red egyptian	8	Landrace	1917	Abroad	16.3058	15.5215	16.3646	16.0639	50.291	48.1061	48.3228	48.9066	20.3194	18.4054	19.338	19.3543	27.4989
46	Reeves	7	Cultivar	1989	Abroad	20.9797	21.2588	21.4014	21.2133	40.3191	41.3735	42.3259	41.3395	24.1421	25.6027	26.3395	25.3614	27.877
47	Rieti	8	Landrace	1900	Abroad	15.5898	14.9864	15.4059	15.3273	25.7003	25.3227	25.3307	25.4512	21.762	21.7289	21.3529	21.6146	25.1886
48	Secese	7	Cultivar	2009	Abroad	23.3757	21.6867	22.4083	22.4902	40.5634	35.9564	38.3436	38.2878	23.0207	24.3135	23.3652	23.5665	27.501
49	Senmarq	8	NA	NA	Abroad	16.6018	17.6564	17.431	17.2297	35.3235	40.8472	38.3606	38.1771	20.3603	26.8195	23.3744	23.5181	26.9301
50	Siete Cerros 66	5	Cultivar	1969	Abroad	17.6967	19.8251	18.4584	18.6601	37.4886	32.8365	35.3747	35.2333	19.3101	19.3926	19.3784	19.3604	26.3327
51	Sulamit	7	NA	2000	Abroad	12.6581	14.9435	13.4635	13.6884	33.4094	32.3612	33.4149	33.0618	25.9028	25.0731	24.4097	25.1285	26.1878
52	Suneca	7	Cultivar	1982	Abroad	26.2826	22.4577	24.4702	24.4035	43.8384	41.701	42.4215	42.6536	20.8375	20.8201	20.4136	20.6904	27.8595
53	Sunelg	7	Cultivar	1984	Abroad	15.6636	20.727	18.4889	18.2931	33.286	35.1256	34.4258	34.2791	16.9123	16.6508	16.4181	16.6604	25.9091
54	Sunset	8	Cultivar	1900	Abroad	16.2564	15.1147	15.4906	15.6206	29.9889	30.5723	30.4415	30.3342	21.4973	20.3876	20.4203	20.7684	25.6448
55	Tabasco	7	Cultivar	2006	Abroad	15.8973	16.6462	16.4928	16.3454	30.5254	30.6792	30.449	30.5512	21.6978	22.5864	22.421	22.2351	25.8985
56	Timilia	8	Landrace	1930	Abroad	17.6216	21.159	19.5019	19.4275	34.1842	32.8413	33.4598	33.4951	18.6569	22.5513	20.4214	20.5432	26.355
57	TINAMOU-2//TEVEE-1/SHUHA-6	5	Cultivar	NA	Abroad	22.049	21.6101	21.506	21.7217	33.7967	35.9699	34.4606	34.7424	22.2723	22.342	22.4255	22.3466	26.9181
58	Viginta	7	Cultivar	1984	Abroad	20.8743	20.046	20.5135	20.4779	34.1215	34.2727	34.4651	34.2864	21.9733	22.1097	22.44	22.1743	26.7209
59	Yikemai 1506	3	Cultivar	Post-2010	CHN	24.3244	20.5934	22.5214	22.4797	39.307	42.3322	40.4748	40.7047	25.6664	30.5216	28.4956	28.2279	28.2455
60	ZEMAMRA-5/ZEMAMRA-5	7	Cultivar	NA	Abroad	16.095	16.7353	16.5238	16.4514	24.7777	25.6658	25.4932	25.3123	22.6758	22.8868	22.4989	22.6871	25.4054
61	Abbondanza	1	Cultivar	1969	Abroad	26.0888	30.7043	28.5255	28.4395	29.0899	24.6115	26.5056	26.7357	27.1109	25.2849	24.5134	25.6364	27.1288
62	Aifeng 3	1	Cultivar	1971	CHN	25.0488	24.4381	26.5364	25.3411	23.0494	NA	24.5399	23.7947	22.5229	25.472	23.5177	23.8375	26.3184
63	Ardito	1	Cultivar	1916	Abroad	22.1984	20.4565	21.5462	21.4004	35.4319	30.5096	32.5428	32.8281	25.308	23.8328	24.5289	24.5566	26.9154
64	Aimengniu 4	4	Cultivar	1970	CHN	16.8614	16.8051	16.5967	16.7544	33.9289	33.332	34.5546	33.9385	23.1782	23.2316	23.5291	23.313	26.4119
65	An0817	1	Cultivar	2016	CHN	20.4595	25.2298	22.6035	22.7643	37.3452	34.1191	35.5713	35.6785	29.5687	29.6913	29.5439	29.6013	27.8907
66	Baihuamai	2	Landrace	Pre-1951	CHN	16.6525	18.4826	17.6048	17.58	37.1585	35.8035	36.5803	36.5141	21.2715	21.9814	21.5519	21.6016	26.5899
67	Baihuomai	4	Landrace	NA	CHN	21.8931	23.7732	23.6334	23.0999	37.4762	34.9172	36.5929	36.3288	20.7677	22.7163	21.5692	21.6844	27.1606
68	Baimaizi	2	Landrace	Pre-1950	CHN	21.9387	21.4644	21.6418	21.6816	33.9108	33.7674	34.6003	34.0928	24.5589	22.7195	23.5696	23.616	26.9791
69	Baimaokechunmai	2	Landrace	Pre-1950	CHN	20.8826	22.213	22.6789	21.9248	33.2217	30.1506	31.6172	31.6632	22.6703	25.6587	24.5736	24.3009	26.821
70	Baipu	2	Landrace	Pre-1950	CHN	20.6936	21.3766	21.6938	21.2547	26.9094	28.5303	27.6222	27.6873	27.3501	27.4448	27.575	27.4566	26.664
71	Baixiaomai	6	Landrace	Pre-1950	CHN	20.6289	24.0888	22.7213	22.4796	45.2078	46.424	45.6297	45.7538	26.0163	25.9519	25.5803	25.8495	28.5269
72	Baiyoumai	2	Landrace	Pre-1950	CHN	21.3611	19.025	20.7462	20.3774	28.137	26.646	27.6328	27.4719	21.8629	23.0894	22.5903	22.5142	26.0282
73	Baiyoubao	3	Cultivar	1970	CHN	15.4844	15.8084	15.8067	15.6998	25.7767	27.1884	26.6481	26.5377	22.1316	21.4391	21.5973	21.7227	25.3537
74	Bainong 207	3	Cultivar	2013	CHN	17.2443	17.6712	17.9571	17.6242	NA	NA	NA	NA	22.2625	22.2618	22.8029	22.4424	26.6551
75	Bainong 3217	1	Cultivar	1975	CHN	17.5187	19.4014	18.8144	18.5781	44.763	42.292	43.6498	43.5683	18.4173	18.4232	18.6176	18.486	27.11
76	Bainong 791	4	Cultivar	1986	CHN	21.1052	19.2581	20.8193	20.3942	34.6863	37.3587	36.6636	36.2362	22.8281	24.7132	23.6209	23.7207	27.0803
77	Baofeng 7228	3	Cultivar	1979	CHN	21.1058	16.3758	18.8295	18.7704	27.8671	26.3339	28.6816	27.6275	17.4431	17.5717	17.6231	17.546	25.352
78	Baonong 8865-15-25	4	Cultivar	1998	CHN	22.2814	17.9759	20.8562	20.3711	43.0684	44.3629	43.6873	43.7062	24.4125	18.7992	21.6319	21.6146	27.6429
79	Beijing 0045	8	Cultivar	2004	CHN	25.4721	29.6061	27.8649	27.6477	36.5688	34.5932	36.694	35.952	25.2005	23.7878	24.657	24.5484	27.9017
80	Beijing 10	8	Cultivar	1965	CHN	17.6899	20.435	19.8713	19.3321	33.0706	32.2396	32.7347	32.6816	18.3382	18.3193	18.6749	18.4441	26.0382
81	Beijing 8	8	Cultivar	1962	CHN	20.8947	20.6172	20.8873	20.7997	32.0982	35.8503	33.763	33.9039	21.8725	25.5026	23.6793	23.6848	26.8736
82	Boai 7023	6	Cultivar	1970	CHN	15.6112	13.0982	14.8961	14.5352	30.8055	26.4533	28.7721	28.677	18.1199	17.8264	18.6812	18.2092	25.0863
83	Caoxuan 5	5	Cultivar	1960	CHN	15.7252	14.7925	15.9019	15.4732	35.0326	34.3422	34.7805	34.7184	21.6273	21.6425	21.7004	21.6567	26.1847
84	Cayazheda 29	1	Landrace	NA	CHN	23.4256	22.4397	24.9032	23.5895	31.2851	32.2996	33.783	32.4559	30.462	30.4108	30.7004	30.5244	27.7354
85	Chiyacao	2	Landrace	Pre-1950	CHN	19.971	19.9487	19.9297	19.9498	33.599	34.8188	35.8149	34.7442	27.3481	28.269	27.7067	27.7746	27.3034
86	Chuanmai 104	6	Cultivar	2012	CHN	20.3676	21.414	22.9327	21.5714	51.4395	50.3992	49.8262	50.555	29.9299	28.2702	29.7146	29.3049	29.3009
87	Chuanmai 107	6	Cultivar	1996	CHN	23.7824	23.218	23.9392	23.6465	25.7996	29.0426	27.8307	27.5576	24.2207	22.7255	23.7172	23.5545	26.4912
88	Chuangmai 22	6	Cultivar	1980	CHN	19.5318	19.7838	19.9427	19.7528	33.1859	30.7154	31.8344	31.9119	23.2133	19.8384	21.7204	21.5907	26.3329
89	Chuangmai 36	1	Cultivar	2002	CHN	27.3635	26.6553	27.9663	27.3284	31.5569	28.5208	30.8349	30.3042	19.0216	18.985	19.7438	19.2502	26.715
90	Chuangmai 42	6	Cultivar	2004	CHN	24.4783	23.1503	23.9774	23.8686	36.2796	35.066	35.85	35.7319	27.0876	26.9769	27.7508	27.2718	27.7673
91	Chuanyu 6	6	Cultivar	1976	CHN	18.4443	19.7656	20.9895	19.7332	34.7033	39.9149	37.8507	37.4896	21.5183	20.0495	20.7672	20.7783	26.8328
92	Dongfanghong 3	4	Cultivar	1968	CHN	16.8118	14.2972	15.9941	15.701	29.5618	28.6872	29.8649	29.3713	20.5796	19.16	19.7977	19.8458	25.4546
93	Een 1	4	Cultivar	1986	CHN	28.3366	22.044	25.1068	25.1625	28.2004	33.7749	30.8652	30.9468	24.1427	25.3942	26.815	25.4506	27.2077
94	Emai 580	6	Cultivar	2012	CHN	28.2057	21.2883	24.1141	24.536	39.6707	38.825	39.8869	39.4609	26.4972	21.0172	23.816	23.7768	27.8622
95	Fan 6	6	Cultivar	1969	CHN	28.537	29.4646	30.1178	29.3731	28.3423	31.9429	30.8913	30.3922	24.4858	24.5428	24.8254	24.618	27.5051
96	Fengchan 1	1	Cultivar	1965	CHN	26.1158	33.0403	29.1192	29.4251	42.8372	37.6327	40.897	40.4556	25.68	29.8746	27.8267	27.7938	28.9052
97	Fengchan 3	8	Cultivar	1966	CHN	14.9723	15.5039	15.1195	15.1986	32.5486	33.6866	33.9059	33.3804	20.0348	22.7772	21.8308	21.5476	26.0033
98	Fengdecunmai 1	1	Cultivar	2011	CHN	17.7209	15.0353	16.1215	16.2926	30.1683	29.3482	29.9153	29.8106	23.6769	23.3047	23.8461	23.6092	25.9597
99	Fengkang 7	4	Cultivar	1979	CHN	23.6395	19.4962	21.1223	21.4194	39.0191	43.987	41.9283	41.6448	22.7006	23.7937	23.8751	23.4565	27.7302
100	Fengkang 8	8	Cultivar	1980	CHN	36.0883	35.4459	32.1255	34.5533	43.7095	38.9145	41.9656	41.5298	15.6334	19.1721	17.8924	17.566	28.4812
101	Fumai	2	Landrace	Pre-1950	CHN	17.3603	17.467	17.1281	17.3184	23.5022	25.0643	24.9794	24.5153	22.81	22.792	22.8958	22.8326	25.4281
102	Gezhoumai	2	Landrace	Pre-1950	CHN	12.5855	16.3823	15.1333	14.7004	32.5262	32.7104	32.9928	32.7431	18.1846	20.7114	19.9051	19.6003	25.6785
103	Guixie 3	4	Cultivar	2010	CHN	17.4108	15.9531	16.1366	16.5002	36.1807	34.1685	35.9986	35.4493	26.325	25.218	26.9091	26.1507	26.8432
104	Guomai 0319	3	Cultivar	2005	CHN	19.8165	20.2921	20.1375	20.082	41.4093	45.1896	43.1023	43.2337	13.7827	12.9641	13.9154	13.5541	26.7136
105	Guomai 301	1	Cultivar	2009	CHN	24.841	23.901	24.1414	24.2945	39.0624	43.3887	41.1038	41.1849	20.9563	20.1642	20.922	20.6808	27.6923
106	Han 4564	8	Cultivar	2003	CHN	28.3951	24.2335	26.1448	26.2578	31.2497	31.0222	32.1041	31.4587	27.2725	27.2395	27.925	27.479	27.5906
107	Han 5093	5	Cultivar	NA	CHN	23.5567	24.9263	25.1461	24.543	47.7734	43.3482	45.1148	45.4121	29.4395	30.5471	30.9297	30.3054	29.1776
108	Hanxuan 10	2	Cultivar	1966	CHN	25.9591	26.8261	25.1475	25.9776	46.0379	41.4711	43.1149	43.5413	30.1502	31.2494	32.9377	31.4458	29.2518
109	Hanxuan 3	8	Cultivar	1968	CHN	17.0957	16.6773	16.1514	16.6415	25.2604	26.1847	25.1151	25.5201	21.9195	22.0492	22.9427	22.3038	25.4069
110	Haocheng 9411	1	Cultivar	1999	CHN	28.9521	28.8625	28.1515	28.6554	42.3582	42.9062	41.1195	42.128	24.4205	24.345	24.9445	24.57	28.6607
111	Hezuo 4	4	Cultivar	1950	CHN	19.0103	20.7201	20.153	19.9612	28.9972	31.1008	30.1221	30.0734	24.8596	28.5502	26.9549	26.7883	26.7087
112	Heputou	2	Landrace	Pre-1950	CHN	16.7855	15.5393	16.162	16.1623	29.4071	31.6449	30.1236	30.3919	26.2184	24.9785	25.9732	25.7234	26.2299
113	Hesheng 2	5	Cultivar	1987	CHN	26.0964	23.4889	24.1627	24.5827	50.3952	48.022	50.1288	49.5153	29.0461	27.5355	28.976	28.5192	29.4259
114	Hemai 17	3	Cultivar	2008	CHN	NA	35.0272	37.1684	36.0978	42.253	42.7281	43.1331	42.7047	15.2822	16.7251	16.9876	16.3316	28.6214
115	Heibao	8	Cultivar	1999	CHN	21.972	20.5018	22.1704	21.5481	35.2972	35.0126	34.1352	34.815	21.354	18.4738	19.9983	19.942	26.6541
116	Heima 1	3	Cultivar	2000	CHN	19.2455	18.881	19.1729	19.0998	39.093	39.753	39.1356	39.3272	17.8991	17.5346	17.9989	17.8109	26.647
117	Heng 4399	5	Cultivar	2003	CHN	17.3532	20.7052	19.1734	19.0773	30.7466	28.4904	29.136	29.4577	21.9294	25.5987	23.1043	23.5441	26.209
118	Heng 6632	5	Cultivar	2006	CHN	33.5091	36.707	35.1943	35.1368	51.6788	47.6909	49.1379	49.5026	19.1937	19.1602	19.1129	19.1556	29.5499
119	Hongheshangtou	2	Landrace	Pre-1950	CHN	23.181	20.7338	21.1968	21.7039	50.0362	48.9067	49.1415	49.3615	26.748	24.7777	25.1151	25.5469	28.7933
120	Hongkeyoumang	2	Landrace	Pre-1950	CHN	15.368	15.0594	15.1974	15.2083	44.3658	40.0865	42.1456	42.1993	25.3101	28.5045	26.121	26.6452	27.4703
121	Hongmai	2	Landrace	Pre-1950	CHN	30.3329	29.0326	29.1977	29.521	53.1837	49.3309	51.1486	51.2211	28.1258	27.8028	27.122	27.6836	30.0377
122	Hongmangyouzimai	2	Landrace	Pre-1950	CHN	24.6866	24.2571	25.2029	24.7155	NA	40.6409	39.1531	39.897	33.316	33.4405	33.1292	33.2952	28.928
123	Hongxiuzi	2	Landrace	Pre-1950	CHN	16.4833	13.7773	15.2081	15.1562	25.8232	23.9797	24.1534	24.6521	18.1503	18.7092	19.132	18.6639	24.7756
124	Huxumai	2	Landrace	Pre-1950	CHN	25.5624	27.5589	26.2083	26.4432	31.5684	36.8667	34.1583	34.1978	26.5919	28.9789	27.1325	27.5677	27.9081
125	Huabei 187	8	Cultivar	1956	CHN	16.1639	19.0054	17.2111	17.4601	31.9274	37.3892	34.1623	34.493	18.4179	18.4156	18.1326	18.322	26.0189
126	Huamai 5	1	Cultivar	2006	CHN	27.1829	25.9169	26.2128	26.4375	37.0115	34.3171	35.164	35.4975	22.1733	17.2294	19.1352	19.5126	27.1958
127	Huaimai 1196	3	Cultivar	Post-2010	CHN	20.1301	16.4345	18.2172	18.2606	31.2568	32.9126	33.1645	32.4447	23.5559	20.7767	22.137	22.1565	26.2914
128	Huaimai 18	3	Cultivar	1999	CHN	31.881	32.6573	33.2182	32.5855	25.2811	26.0512	27.165	26.1658	21.2086	20.703	21.1412	21.0176	27.019
129	Huaimai 20	3	Cultivar	2003	CHN	22.4641	22.374	22.2193	22.3525	45.8385	45.0555	44.1661	45.02	23.6863	23.6892	23.1445	23.5067	28.1894
130	Huaimai 22	3	Cultivar	2003	CHN	22.1307	23.8879	23.222	23.0802	33.2287	35.0677	34.1672	34.1545	21.8085	21.9764	21.1448	21.6432	26.9252
131	Huaimai 25	3	Cultivar	2005	CHN	23.2564	26.0865	24.2239	24.5223	41.6325	38.8132	40.1702	40.2053	29.6313	25.073	27.1454	27.2832	28.3086
132	Huaimai 304	3	Cultivar	Post-2010	CHN	34.4768	32.2797	33.225	33.3271	51.3278	55.6851	53.1711	53.3947	23.6219	21.1846	22.1516	22.3194	30.1026
133	Huaimai 4046	3	Cultivar	Post-2011	CHN	20.4782	17.5009	18.2257	18.7349	30.2601	29.7924	29.1725	29.7417	16.4965	16.4661	16.152	16.3715	25.4472
134	Huangguaxian	2	Landrace	Pre-1950	CHN	13.4338	15.4133	14.227	14.358	30.4727	36.6992	33.1844	33.4521	22.4421	22.3976	22.154	22.3312	26.0048
135	Huimaoafu	4	Cultivar	1968	CHN	26.6717	23.4399	25.2272	25.1129	31.5082	34.0706	32.1886	32.5891	19.883	19.9341	19.1582	19.6584	26.7653
136	Hongliaomai	2	Landrace	Pre-1950	CHN	14.2604	14.922	14.2298	14.4707	31.4992	28.2212	29.1901	29.6368	23.2273	21.4419	22.1604	22.2765	25.609
137	Jichun 1016	1	Cultivar	1970	CHN	18.4561	22.9514	20.2409	20.5495	32.6984	32.2752	32.194	32.3892	21.6467	24.3913	23.1634	23.0671	26.6226
138	Jiami19-SD	3	Cultivar	2001	CHN	14.5567	18.6469	16.2481	16.4839	36.3148	34.3469	35.1961	35.2859	21.6489	18.7111	20.1764	20.1788	26.1952
139	Jimai 22	3	Cultivar	2006	CHN	17.3843	15.5904	16.9544	16.643	26.055	25.4896	25.44	25.6615	23.4554	23.2952	23.7997	23.5168	25.5498
140	Jimai 3	5	Cultivar	2003	CHN	20.3364	23.7754	22.2516	22.1211	31.2231	32.3493	33.1972	32.2566	20.8385	22.052	21.1793	21.3566	26.594
141	Jimai 45	3	Cultivar	Post-2010	CHN	23.6231	24.9007	23.2635	23.9291	28.3638	27.3521	29.2029	28.3063	24.5322	20.2332	22.1825	22.316	26.4694
142	Jimai 60	3	Cultivar	2019	CHN	19.9869	20.2056	21.2663	20.4863	46.7336	45.4041	45.2032	45.7803	15.9447	16.9718	16.1878	16.3681	27.3209
143	Jinan 13	8	Cultivar	1977	CHN	23.0581	20.2766	21.2673	21.534	55.3157	55.5657	55.2052	55.3622	24.9645	23.2042	23.1906	23.7864	29.2221
144	Jinan 16	4	Cultivar	1987	CHN	16.6074	13.0824	14.2717	14.6538	30.758	34.7163	32.2067	32.5603	27.4417	24.7001	26.1945	26.1121	26.3403
145	Jinan 17	3	Cultivar	1993	CHN	24.4677	24.2514	24.2718	24.3303	47.2584	53.3314	50.2072	50.2656	23.5502	23.6347	23.1947	23.4599	28.9454
146	Jinan 4	4	Cultivar	1955	CHN	22.3157	21.6996	22.2721	22.0958	32.6761	30.4461	31.2088	31.4437	24.0887	24.0727	24.1962	24.1192	26.7967
147	Jinan 8	4	Cultivar	1965	CHN	20.5042	26.4599	23.2727	23.4123	53.3867	52.3539	51.2095	52.3167	29.3677	29.3004	29.2079	29.292	29.6791
148	Jinan 9	8	Cultivar	1965	CHN	19.2624	16.8987	18.273	18.1447	29.4417	34.2704	31.21	31.6407	26.2902	27.4232	26.208	26.6405	26.6668
149	Jining 13	1	Cultivar	2000	CHN	19.1212	18.047	18.2739	18.4807	NA	23.825	23.2136	23.5193	23.8017	22.9293	19.2086	21.9799	25.3702
150	Jiyumai	2	Landrace	Pre-1950	CHN	18.1136	16.8779	17.2747	17.4221	26.4032	26.3051	26.2185	26.309	20.4456	20.412	20.2128	20.3568	25.3671
151	Ji5265-HB	1	Cultivar	2008	CHN	NA	NA	37.2812	37.2812	37.7334	37.9188	37.2189	37.6237	18.6762	21.6492	20.2141	20.1798	28.5639
152	Jimai20-HB	1	Cultivar	1989	CHN	22.3816	26.8992	24.2856	24.5221	40.4862	43.4236	41.2285	41.7127	NA	NA	NA	NA	28.1138
153	Jimai23-HB	4	Cultivar	1986	CHN	24.4102	25.2868	24.2887	24.6619	36.5867	42.9781	39.2291	39.598	19.5284	17.731	18.2213	18.4936	27.3334
154	Jimai24-HB	1	Cultivar	1986	CHN	26.4331	21.0151	23.3027	23.5836	28.6475	27.3557	28.2322	28.0784	21.0568	17.1203	19.2309	19.136	26.074
155	Jimai32-HB	5	Cultivar	1989	CHN	22.1924	21.8156	22.3068	22.1049	47.7943	46.7297	47.233	47.2523	23.2949	21.3786	22.2324	22.3019	28.2715
156	Jimai6-HB	8	Cultivar	1976	CHN	18.1155	20.7232	19.3177	19.3855	32.1626	30.6206	31.236	31.3397	27.3643	27.378	27.2345	27.3256	26.838
157	Jiaomai 266	1	Cultivar	2012	CHN	22.1099	23.4415	24.3214	23.2909	47.3197	50.919	46.2453	48.1613	34.2002	35.2024	36.2346	35.2124	29.8522
158	Jieke G377	8	Cultivar	NA	Abroad	14.8331	16.8515	15.3219	15.6688	30.914	29.7596	30.2497	30.3078	20.4961	20.5316	20.2358	20.4212	25.6105
159	Jinfeng 1	2	Cultivar	1989	CHN	30.9207	27.6005	29.3234	29.2815	44.7926	40.4526	42.2669	42.5041	26.4089	26.3116	26.2387	26.3197	28.9506
160	Jinmai 2148	6	Cultivar	1984	CHN	24.5966	21.5368	23.3254	23.1529	47.483	46.4234	47.2695	47.0586	28.5563	27.2183	29.2407	28.3384	28.9974
161	Jinmai 30	4	Cultivar	1984	CHN	12.455	16.4063	14.3287	14.3967	55.4545	54.3577	56.2733	55.3618	29.9479	27.4175	28.2501	28.5385	28.9708
162	Jiemai 31	5	Cultivar	1983	CHN	19.3284	18.5058	20.3364	19.3902	23.3205	24.1189	24.2764	23.9052	21.4536	20.2434	22.2584	21.3185	25.4226
163	Jinmai 47	5	Cultivar	1992	CHN	16.112	17.8491	18.3406	17.4339	32.0389	31.8311	34.2765	32.7155	21.1817	17.2773	19.2614	19.2401	25.9256
164	Jinmai 54	1	Cultivar	1996	CHN	34.7403	34.0205	34.3443	34.3684	52.2084	53.973	53.2784	53.1533	20.0772	24.0386	22.2655	22.1271	30.1666
165	Jinmai 90	5	Cultivar	2009	CHN	22.1174	21.5075	23.351	22.3253	34.3024	35.2097	36.2819	35.2647	21.7524	19.9194	20.2662	20.646	26.8575
166	Jing 411	8	Cultivar	1987	CHN	19.5296	18.2954	19.3612	19.062	NA	55.0727	54.2867	54.6797	22.8591	20.7515	21.2699	21.6268	28.6416
167	Jing 771	5	Cultivar	1981	CHN	22.9804	22.5329	22.362	22.6251	35.6628	40.7788	38.2905	38.244	21.3261	21.3996	21.2708	21.3322	27.2752
168	Jingdong 22	8	Cultivar	2005	CHN	25.0384	24.746	25.3622	25.0489	49.9159	51.766	50.2928	50.6582	26.7584	22.1711	24.2727	24.4007	29.1615
169	Jingnong 79-13	4	Cultivar	1984	CHN	24.8804	21.0548	22.3664	22.7672	33.1584	36.5495	34.2945	34.6675	23.9746	29.2254	26.2831	26.4944	27.4572
170	Jingshuang 16	8	Cultivar	1981	CHN	27.3353	26.201	26.3667	26.6343	32.6401	29.2025	30.2948	30.7125	23.3076	23.2365	23.2906	23.2782	27.1092
171	Jingyang 60	2	Cultivar	1941	CHN	18.467	18.4445	18.3854	18.4323	27.3553	27.103	26.2952	26.9179	29.6572	30.1651	30.291	30.0377	26.5575
172	Jingzhou 66	1	Cultivar	1976	CHN	17.1357	18.2759	19.3881	18.2665	49.2401	49.6239	49.2999	49.388	22.2402	23.2375	22.2913	22.5897	28.1225
173	Kaimai 21	1	Cultivar	2008	CHN	22.5016	22.2299	22.3902	22.3739	47.886	44.3309	46.3034	46.1734	14.7118	14.7701	14.2919	14.5913	27.374
174	Kangdingxiaomai	2	Landrace	Pre-1950	CHN	14.6762	15.5721	15.3911	15.2131	36.0907	33.0156	34.3075	34.4712	21.6388	25.3105	23.2939	23.4144	26.3164
175	Kanghuixianhong	8	Landrace	1930	CHN	20.8261	26.1588	23.3995	23.4615	43.9184	38.7736	41.3076	41.3332	18.0121	18.9243	18.2941	18.4102	27.3809
176	Kehong 1	8	Cultivar	1990	CHN	24.9721	24.9469	24.4016	24.7735	60.196	57.8875	60.3082	59.4639	25.3065	25.9474	25.2956	25.5165	30.1776
177	Kenong 199	1	Cultivar	2004	CHN	29.1375	34.2062	31.404	31.5825	38.6516	36.2631	37.3098	37.4082	26.5767	28.5331	26.2963	27.1354	28.7421
178	Kexin 9	8	Cultivar	2006	CHN	24.1008	23.7252	24.4042	24.0767	NA	NA	NA	NA	17.8171	17.9155	17.2984	17.677	26.8537
179	Laizhou 953	8	Cultivar	1989	CHN	16.7661	15.9482	16.4137	16.376	39.4075	36.9997	38.3198	38.2424	23.3735	22.683	23.3144	23.1237	26.8055
180	Lanli	4	Cultivar	2003	CHN	18.1409	19.8473	20.4139	19.4673	36.5374	32.1233	34.3199	34.3268	19.4504	21.2424	20.322	20.3383	26.4253
181	Liangxing 77	5	Cultivar	2008	CHN	27.084	30.9227	29.425	29.1439	33.2032	29.4732	31.3302	31.3355	30.4804	27.7943	29.3288	29.2012	28.0631
182	Liangxing 99	5	Cultivar	2001	CHN	21.9098	17.9092	19.4314	19.7501	57.4721	58.4721	57.3315	57.7585	19.765	25.1836	22.3352	22.4279	29.1435
183	Liaomai 16	8	Cultivar	2000	CHN	20.169	21.1243	22.4361	21.2431	27.4975	30.9088	29.3392	29.2485	20.8755	23.4951	22.3387	22.2364	26.2773
184	LinY 8159	5	Cultivar	2010	CHN	34.1745	35.8218	36.4443	35.4802	25.8384	25.7517	25.3405	25.6435	16.7452	17.5089	17.3404	17.1982	26.8666
185	Linkang 11	5	Cultivar	2004	CHN	24.9867	23.1785	24.4464	24.2039	NA	NA	NA	NA	19.506	16.863	18.3413	18.2368	26.9346
186	Linmai 4	8	Cultivar	1961	CHN	24.9739	29.5278	27.458	27.3199	42.0958	39.9367	40.3572	40.7966	20.2514	21.6488	20.3421	20.7474	27.9771
187	Liuzhutou	2	Landrace	Pre-1950	CHN	16.4973	18.4911	17.458	17.4821	28.6208	24.0478	26.3665	26.345	22.2176	21.7106	21.3425	21.7569	25.5248
188	Longping203	1	Cultivar	Post-2010	CHN	19.0223	18.7804	18.4665	18.7564	31.2662	32.3994	33.3696	32.3451	19.9086	24.3679	22.3455	22.2073	26.3385
189	Longchun8	6	Cultivar	1975	CHN	17.858	18.7617	18.4725	18.3641	38.8613	30.8747	34.3765	34.7041	28.1744	26.0575	27.3466	27.1928	27.0708
190	Louguding	2	Landrace	Pre-1950	CHN	23.8492	22.5091	24.4744	23.6109	43.0901	30.9259	37.3788	37.1316	23.9342	23.9711	23.3481	23.7512	27.5167
191	Lumai21	3	Cultivar	1991	CHN	22.7578	19.2978	21.4783	21.1779	28.1678	26.6395	27.3804	27.3959	19.3188	19.3212	19.352	19.3306	25.7692
192	Lumai3	4	Cultivar	1978	CHN	22.9022	26.0136	24.4783	24.4647	48.8848	45.728	47.3805	47.3311	33.3679	31.678	32.3524	32.4661	29.5991
193	Lumai5	4	Cultivar	1981	CHN	18.0936	17.5144	16.481	17.363	42.952	45.5598	49.3833	45.965	19.1991	19.2054	19.3556	19.2533	27.3153
194	Lumai7	8	Cultivar	1981	CHN	24.1609	23.506	23.4832	23.7167	39.3202	35.7441	37.3874	37.4839	25.3686	25.1843	25.3581	25.3037	27.7285
195	Luyuan 301	1	Cultivar	2005	CHN	26.181	27.0164	28.4878	27.2284	27.3031	27.1702	27.3882	27.2872	22.3846	27.2288	24.3621	24.6585	26.9563
196	Luyuan 502	3	Cultivar	2008	CHN	24.6844	28.9996	23.49	25.7247	32.2667	33.14	34.3884	33.265	20.8243	24.4605	22.364	22.5496	27.2055
197	Lunxuan987	8	Cultivar	2003	CHN	19.7094	24.3836	22.4918	22.1949	35.2649	36.3634	37.3925	36.3402	26.8718	29.2396	28.3648	28.1587	27.7485
198	Lovrin 10	8	Cultivar	Pre-1950	Abroad	26.9861	22.2059	24.4943	24.5621	56.7499	56.3682	55.3943	56.1708	25.3565	25.3987	25.3668	25.374	29.7935
199	Luohan 11	5	Cultivar	2007	CHN	25.4988	25.7108	25.4956	25.5684	30.9599	28.7122	29.3976	29.6899	22.6011	21.4984	22.367	22.1555	26.7709
200	Luohan 1	5	Cultivar	1986	CHN	23.0482	20.094	21.4982	21.5468	33.3352	33.5562	34.4004	33.7639	16.9533	16.3991	16.3679	16.5734	26.1884
201	Luohan 2	5	Cultivar	1998	CHN	27.6657	29.3282	28.499	28.4976	40.5874	38.0543	39.4011	39.3476	36.6858	35.3382	35.3685	35.7975	29.5339
202	Luohan 9	5	Cultivar	2009	CHN	28.1001	25.8439	26.5091	26.8177	37.4737	43.3355	40.4023	40.4038	26.1522	26.9213	27.3727	26.8154	28.522
203	Luomai 21	3	Cultivar	2006	CHN	26.7136	23.4332	25.5107	25.2192	38.2923	36.7736	37.4036	37.4898	22.6753	24.9929	23.3765	23.6816	27.7165
204	Luomai 23	8	Cultivar	2007	CHN	19.182	18.2082	18.5121	18.6341	40.5729	40.3747	39.404	40.1172	21.3115	21.359	21.3814	21.3506	27.0541
205	Luomai 26	1	Cultivar	2011	CHN	21.1969	17.0108	19.5149	19.2409	NA	NA	NA	NA	24.4406	22.9215	23.384	23.582	26.9796
206	Luomai18	3	Cultivar	2012	CHN	19.1819	20.3347	20.5157	20.0108	23.228	27.6002	25.407	25.4117	19.6373	16.3787	18.3884	18.1348	25.3113
207	Luomai 4	3	Cultivar	2003	CHN	20.8597	22.3395	21.5174	21.5722	34.2821	39.4988	36.4203	36.7337	16.1143	14.9926	15.3891	15.4987	26.3907
208	Luomai 906	3	Cultivar	2016	CHN	18.6825	18.259	18.5215	18.4877	30.2682	28.5993	29.4244	29.4306	16.1569	15.6836	16.3899	16.0768	25.3574
209	Machang 2	4	Cultivar	1975	CHN	22.5426	23.1998	22.5227	22.755	35.5234	30.0086	33.4247	32.9856	24.5836	24.0263	24.39	24.3333	27.0511
210	Mazhamai	2	Landrace	Pre-1950	CHN	12.2987	15.4322	14.5233	14.0848	40.6438	42.4473	41.4256	41.5056	18.1379	19.7108	19.3913	19.08	26.4819
211	Mangmai	2	Landrace	Pre-1950	CHN	15.4484	16.5063	15.5249	15.8265	37.9855	38.3477	38.4277	38.2536	20.5822	20.6089	20.3923	20.5278	26.4753
212	Maoyingafu	4	Cultivar	1968	CHN	19.9962	22.3116	21.5298	21.2792	41.038	39.8974	40.4324	40.456	23.7532	25.3645	24.3932	24.5036	27.7005
213	Meiqian 5	2	Landrace	Pre-1950	CHN	13.1564	15.5887	14.5309	14.4254	46.0418	45.2496	45.4333	45.5749	22.8702	22.8027	22.3951	22.6893	27.3267
214	Mianmai 37	6	Cultivar	2004	CHN	20.6423	19.9144	20.5323	20.363	43.166	45.3035	40.4352	42.9682	17.1194	13.7124	16.3997	15.7439	26.9459
215	Mianyang 20	6	Cultivar	1984	CHN	15.1845	16.7357	17.5411	16.4871	52.3195	54.1719	53.437	53.3095	22.0445	24.8754	23.4124	23.4441	28.4381
216	Mianyang 26	6	Cultivar	1990	CHN	21.3355	19.9076	20.5469	20.5967	31.7704	34.2629	33.4382	33.1572	18.0404	16.8829	17.414	17.4458	26.1163
217	Mianyang 31	6	Cultivar	1997	CHN	16.5095	19.0199	17.5537	17.6944	49.3455	NA	47.4438	48.3946	23.4328	20.1349	21.4141	21.6606	27.8459
218	Mingxian 169	2	Landrace	Pre-1950	CHN	15.6216	15.7379	15.5545	15.638	27.4285	26.8251	27.4509	27.2348	23.2616	25.1398	24.418	24.2731	25.6893
219	Nanda 2419	1	Cultivar	1940	CHN	24.228	27.5822	25.5564	25.7889	38.4517	37.4857	37.4515	37.7963	23.0723	25.1546	24.4208	24.2159	27.8651
220	Neijiang 31	6	Cultivar	1980	CHN	18.3404	15.2931	16.5569	16.7302	38.0263	38.1574	38.4549	38.2129	19.9377	13.297	17.4231	16.886	26.1826
221	Neimai 11	6	Cultivar	2005	CHN	23.1993	19.1815	21.5635	21.3148	40.0279	35.7879	37.4559	37.7572	23.1999	23.105	23.4262	23.2437	27.2873
222	Neimai 836	6	Cultivar	2005	CHN	20.805	26.0939	23.5694	23.4894	45.3197	43.1864	44.4608	44.3223	28.4497	27.5644	28.4266	28.1469	28.7244
223	Neixiang 185	6	Cultivar	Post-2000	CHN	18.1532	18.1044	18.5704	18.276	35.0156	34.4497	34.4625	34.6426	28.5424	25.4491	26.4342	26.8086	27.0146
224	Ningchun 13	1	Cultivar	1990	CHN	23.7352	23.7405	23.5731	23.6829	28.3032	27.8306	28.4651	28.1996	16.3787	17.2387	17.4348	17.0174	25.8741
225	Ningmai 15	6	Cultivar	2005	CHN	20.4602	24.0946	22.577	22.3773	49.8516	44.0671	46.4675	46.7954	22.0568	20.426	21.4383	21.307	28.1473
226	Ningmai 3	6	Cultivar	1973	CHN	20.1882	21.2033	22.5814	21.3243	36.5013	40.3687	38.4677	38.4459	20.2715	20.3474	20.4416	20.3535	27.0564
227	Ningmai 9	2	Cultivar	1993	CHN	19.7833	23.8949	21.5867	21.755	27.9103	30.4184	29.4681	29.2656	25.2378	25.47	25.4417	25.3832	26.6645
228	Ningnuomai 1	6	Cultivar	2003	CHN	24.6104	27.2186	25.5927	25.8072	33.4696	32.7289	33.4717	33.2234	23.5056	22.2216	24.4469	23.3914	27.2985
229	Nongda 183	2	Cultivar	1955	CHN	25.8057	25.2678	25.5932	25.5555	40.9392	37.2141	39.4757	39.2097	22.693	22.5611	22.4477	22.5672	27.8158
230	Nongda 211	8	Cultivar	2007	CHN	21.8414	27.3422	24.5988	24.5942	28.2004	30.3648	29.4773	29.3475	20.315	23.4557	21.4582	21.743	26.5888
231	Nongda36	4	Cultivar	1957	CHN	24.228	25.4447	26.6002	25.4243	41.2254	41.3636	41.4944	41.3611	21.7483	21.8433	21.4611	21.6842	27.9355
232	Orofen	1	Cultivar	1958	Abroad	22.2993	23.3904	22.603	22.7642	30.5226	34.9291	32.4992	32.6503	31.0843	31.0754	31.4664	31.2087	27.741
233	Paozimai	1	Cultivar	Pre-1950	CHN	15.1455	17.1693	16.604	16.3063	36.2688	37.4131	36.5019	36.7279	18.4566	20.7544	19.4665	19.5592	26.2631
234	Ping'an 6	3	Cultivar	2004	CHN	20.9149	23.9202	22.6077	22.4809	42.0554	45.1792	42.5036	43.2461	NA	NA	NA	NA	28.054
235	Ping'an 8	3	Cultivar	2011	CHN	27.0209	27.1509	26.6266	26.9328	35.269	35.6703	36.5037	35.8144	23.3425	21.0621	22.4691	22.2912	27.5741
236	Pingyang 181	8	Cultivar	1977	CHN	25.5651	22.2857	23.6318	23.8275	50.2322	47.6203	48.507	48.7865	23.4339	22.2322	22.4761	22.7141	28.658
237	Pingyuan 50	2	Landrace	Pre-1950	CHN	23.2039	26.7814	24.6328	24.8727	32.1224	37.8949	35.5079	35.1751	25.1199	25.0275	25.4793	25.2089	27.5971
238	Pubing 202	4	Cultivar	Post-2010	CHN	25.1678	25.1729	25.6346	25.3251	36.4839	36.5643	36.5114	36.5198	22.1675	23.0147	24.4854	23.2225	27.5772
239	Qingchun 5	3	Cultivar	1969	CHN	28.1372	24.4425	26.6349	26.4048	47.8309	41.3215	44.5186	44.557	21.7624	21.7454	21.4854	21.6644	28.3734
240	Qingnong 2	3	Cultivar	2008	CHN	19.6712	20.8595	20.6362	20.389	35.2708	36.6684	37.5193	36.4862	26.7682	25.0419	25.4893	25.7665	27.3216
241	Qingfeng 1	8	Cultivar	1976	CHN	16.5777	18.0341	17.6382	17.4167	47.2587	43.0901	45.5221	45.2903	21.2451	22.0643	21.4897	21.5997	27.497
242	Ruihua 549	3	Cultivar	Post-2010	CHN	21.2319	22.5893	23.6398	22.487	36.3712	36.2144	36.532	36.3725	22.746	20.348	21.4912	21.5284	27.0842
243	Ruihuamai 518	3	Cultivar	2018	CHN	26.6687	22.505	24.6409	24.6048	33.0901	38.9327	36.5375	36.1868	23.6268	23.6438	23.4946	23.5884	27.5047
244	Ruihuamai 520	3	Cultivar	2014	CHN	20.235	17.9527	19.6423	19.2767	33.5269	38.2655	35.5406	35.7777	26.7779	20.5946	23.5063	23.6262	26.9044
245	Sanyuehuang	2	Landrace	Pre-1950	CHN	19.936	20.2936	20.6423	20.2906	37.9725	34.2815	36.5431	36.2657	21.3419	21.3647	21.5079	21.4049	26.8286
246	Shanmai	2	Landrace	Pre-1950	CHN	22.0036	22.3552	22.6478	22.3355	42.8803	39.2205	41.5462	41.2157	28.5913	28.7182	28.5095	28.6063	28.324
247	Shannong 116	3	Cultivar	2017	CHN	25.4068	20.3086	22.651	22.7888	45.9783	44.0265	45.547	45.1839	26.8933	26.3693	26.5146	26.5924	28.5776
248	Shangnong 12	1	Cultivar	2003	CHN	28.6952	28.9976	28.6572	28.7833	22.3244	25.0223	23.5475	23.6314	21.2436	26.4909	23.5149	23.7498	26.6393
249	Shannong 15	3	Cultivar	2004	CHN	28.3598	27.0375	27.6637	27.687	51.3577	46.0663	48.5529	48.659	21.4048	22.9168	22.5191	22.2802	29.0054
250	Shannong 20	3	Cultivar	2007	CHN	25.4653	20.9257	23.6649	23.352	36.3302	32.0851	34.5553	34.3235	25.6728	27.436	26.5206	26.5431	27.4877
251	Shannong45	5	Cultivar	1999	CHN	17.2585	22.5239	19.6733	19.8186	31.3677	34.4754	32.5594	32.8008	33.6679	33.8443	33.5256	33.6793	27.7069
252	Shanqianmai	8	Cultivar	1972	Abroad	17.9467	17.9128	17.6737	17.8444	41.896	41.8376	41.5595	41.7643	18.1687	17.1082	19.5293	18.2688	26.8198
253	Shan 229	1	Cultivar	1993	CHN	23.9082	22.1559	23.6765	23.2469	41.3943	38.8247	40.5624	40.2605	28.7971	25.8396	27.532	27.3896	28.1912
254	Shanhe 6	4	Cultivar	1970	CHN	20.718	20.7194	20.6815	20.7063	25.5535	27.0237	26.5649	26.3807	22.6495	22.7912	22.5331	22.6579	25.9631
255	Shaanmai 139	3	Cultivar	2009	CHN	22.0097	26.6823	24.6817	24.4579	NA	58.603	NA	58.603	28.2819	23.8161	26.5336	26.2105	30.0348
256	Shanmai 159	1	Cultivar	2008	CHN	32.0746	28.018	30.6878	30.2601	31.8164	34.8747	33.5676	33.4195	27.1708	26.6679	25.5409	26.4599	28.1115
257	Shannong 1	4	Cultivar	1960	CHN	23.0395	20.4426	21.6897	21.7239	33.4086	37.7427	35.5696	35.5736	24.8004	25.4868	25.5476	25.2783	27.3147
258	Shannong 253	5	Cultivar	2001	CHN	30.4205	28.1482	29.6906	29.4198	36.1982	32.0567	34.5723	34.2758	28.2344	25.3556	26.5508	26.7136	28.1399
259	Shannong 9	4	Cultivar	1960	CHN	19.2404	19.5818	19.6965	19.5062	24.6415	25.73	25.5737	25.315	22.8715	27.8642	25.5517	25.4292	26.0163
260	Shanyou 225	1	Cultivar	1993	CHN	24.5738	24.6759	24.7018	24.6505	35.0968	32.1184	33.5764	33.5972	21.1791	22.2002	23.5517	22.3103	27.1021
261	Shenmai 22	3	Cultivar	Post-2000	CHN	17.454	16.5298	18.7027	17.5621	25.7459	24.167	24.5777	24.8302	20.1105	20.3158	20.5544	20.3269	25.223
262	Shiluan02-1	1	Cultivar	2004	CHN	17.2699	18.4314	19.7037	18.4683	21.7415	22.7366	22.5821	22.3534	19.0115	17.945	18.5579	18.5048	24.8656
263	Shi-4185	1	Cultivar	1995	CHN	25.6297	30.1462	27.7131	27.8297	29.0151	28.7559	28.5844	28.7851	20.9986	24.6666	22.5625	22.7426	26.9757
264	Shijiazhuang 8	4	Cultivar	2001	CHN	24.2426	22.1762	23.7166	23.3785	39.8592	33.2485	36.5845	36.5641	36.809	36.5768	36.5672	36.651	28.7913
265	Shimai 15	8	Cultivar	2005	CHN	19.3991	22.327	20.7193	20.8152	35.2556	36.478	35.586	35.7732	30.4735	26.7594	28.5758	28.6029	27.5902
266	Shuiyuan 86	2	Cultivar	1947	Abroad	16.8034	22.8359	19.7269	19.7888	52.5841	48.9842	50.5996	50.7226	24.6129	24.6719	24.5968	24.6272	28.6381
267	Sifangmai	2	Landrace	Pre-1950	CHN	21.0919	15.2988	18.7289	18.3732	23.4742	23.5389	23.6003	23.5378	21.9523	20.1428	21.5971	21.2307	25.2675
268	Songhuajiang 1	8	Cultivar	1929	Abroad	13.9992	14.969	14.744	14.5707	28.2068	34.2813	31.6042	31.3641	28.5178	21.6837	25.5996	25.267	26.1165
269	Sumai 6	6	Cultivar	1993	CHN	20.1243	21.3044	21.7575	21.0621	33.2718	32.2937	31.6186	32.3947	19.0662	20.5137	19.6049	19.7283	26.3255
270	Taikong 6	1	Cultivar	1999	CHN	23.4547	18.1736	20.7606	20.7963	24.7207	25.3747	24.6218	24.9058	27.3196	22.4311	24.6081	24.7862	26.0414
271	Taixue 12	1	Cultivar	2011	CHN	18.4035	20.63	19.7643	19.5993	36.3176	36.0241	36.6227	36.3215	25.1996	22.3278	23.6098	23.7124	27.0047
272	Taishan 21	8	Cultivar	2000	CHN	30.1347	31.7749	29.7679	30.5592	44.6002	42.8516	43.6261	43.6926	25.0464	27.1697	26.6215	26.2792	29.2061
273	Taishan 23	8	Cultivar	2004	CHN	16.1671	17.5702	16.7693	16.8356	26.2732	27.6814	27.6283	27.1943	19.2327	19.697	19.6269	19.5189	25.3104
274	Taishan 4	1	Cultivar	1970	CHN	25.5569	21.0537	23.7808	23.4638	37.6933	39.556	38.6299	38.6264	21.7917	20.7723	21.6287	21.3976	27.4108
275	Tianping 3	1	Cultivar	Post-2000	CHN	17.4619	22.8841	20.785	20.377	32.1617	29.5895	30.6322	30.7945	16.4107	20.8864	18.6362	18.6444	25.9706
276	Tumangmai	2	Landrace	Pre-1950	CHN	20.6417	22.6225	21.7889	21.6844	25.8658	30.5951	28.6346	28.3652	20.5781	21.0435	20.6437	20.7551	26.0747
277	Tuerqi 304	7	NA	NA	Abroad	26.2155	24.6567	25.792	25.5548	42.8253	45.3397	43.6392	43.9347	21.8658	22.3469	22.6457	22.2861	28.2838
278	Tumai	2	Landrace	Pre-1950	CHN	23.5913	23.267	23.7983	23.5522	30.2574	34.0065	32.6418	32.3019	22.3938	19.2848	20.6476	20.7754	26.6883
279	Tuotuomai	2	Landrace	Pre-1950	CHN	25.353	22.4506	23.7984	23.8673	43.6044	41.8751	42.642	42.7072	26.871	26.9061	26.6514	26.8095	28.4532
280	Wanyuan-66	8	Cultivar	1997	CHN	20.6817	18.4701	19.8014	19.6511	36.8252	36.0462	36.6433	36.5049	23.513	23.5354	23.6523	23.5669	27.0142
281	Wanmai 19	6	Cultivar	1991	CHN	20.8726	16.9967	18.8028	18.8907	36.1228	35.3803	37.6445	36.3825	25.1625	25.1605	25.6559	25.3263	27.1065
282	Wanmai 33	6	Cultivar	1997	CHN	19.6903	23.0139	21.8041	21.5028	43.3103	45.4114	44.6544	44.4587	19.6651	15.7347	17.6562	17.6853	27.4275
283	Wanmai 50	4	Cultivar	2004	CHN	22.2993	17.8048	20.8117	20.3052	34.3907	34.6296	34.6575	34.5593	19.4288	18.196	18.658	18.7609	26.3719
284	Wanmai 68	3	Cultivar	2006	CHN	26.9507	23.7139	25.8118	25.4921	56.6116	50.3025	53.6585	53.5242	17.7063	19.4257	18.6635	18.5985	28.8989
285	Wanfeng 269	3	Cultivar	Post-2010	CHN	18.3321	22.0379	20.8123	20.3941	37.1664	35.6996	36.6619	36.5093	NA	NA	NA	NA	27.0151
286	Wannian 2	1	Cultivar	1958	CHN	17.6978	17.2896	17.8182	17.6019	45.8536	50.0343	47.6623	47.8501	18.8202	19.0617	18.6737	18.8519	27.4967
287	Weinan 4	2	Cultivar	1970	CHN	16.8242	21.0721	18.8262	18.9075	30.129	29.9031	30.6643	30.2321	23.2769	23.1795	23.6804	23.3789	26.2553
288	Wennong 6	8	Cultivar	2003	CHN	21.918	20.5511	21.8308	21.4333	45.7927	43.5885	44.666	44.6824	21.578	22.1901	21.6843	21.8175	27.879
289	Wuyimai	6	Cultivar	1951	CHN	16.9734	18.5636	17.8376	17.7915	29.5791	29.7177	29.6666	29.6544	27.4812	29.8467	28.6886	28.6722	26.6344
290	Xi'an 8	6	Cultivar	1978	CHN	27.6221	27.5	27.838	27.6534	47.5414	49.0206	48.6669	48.4096	25.0153	24.2234	26.69	25.3096	29.2948
291	Xinong 612	4	Cultivar	1957	CHN	19.6835	17.7392	18.8436	18.7554	28.392	25.101	26.6699	26.721	21.2471	20.1392	20.6915	20.6926	25.5864
292	Xifeng	2	Cultivar	1983	Abroad	25.7781	27.2952	26.845	26.6394	29.0309	30.5374	30.67	30.0794	20.6371	20.7726	20.6959	20.7018	26.7716
293	Xikemai2	6	Cultivar	2002	CHN	19.4883	24.5221	22.8465	22.2856	31.9584	30.402	31.6737	31.3447	23.5804	24.2044	23.6993	23.8281	26.7756
294	Xikemai6	6	Cultivar	2004	CHN	17.7149	16.6727	17.8555	17.4144	31.2743	32.0232	33.677	32.3248	14.2103	14.1057	14.6996	14.3386	25.3661
295	Xinong 1043	5	Cultivar	1999	CHN	23.5669	22.5337	24.8559	23.6522	34.3109	35.1861	36.682	35.393	20.9451	21.012	20.7005	20.8859	27.0361
296	Xinong 509	3	Cultivar	2008	CHN	22.1908	25.6122	23.8589	23.8873	34.7472	30.563	32.6832	32.6645	18.7231	21.6062	20.7087	20.346	26.7166
297	Xinong 511	1	Cultivar	2018	CHN	24.7458	25.1449	25.9502	25.2803	34.8766	34.822	34.4381	34.7122	23.2657	23.2357	23.7992	23.4335	27.4042
298	Xinong 528	3	Cultivar	2010	CHN	22.7188	24.6367	23.8726	23.7427	48.6756	52.6701	50.6843	50.6767	25.1867	26.2884	27.7095	26.3948	29.2359
299	Xinong 88	1	Cultivar	1995	CHN	24.3561	27.6436	25.8744	25.9581	36.6883	35.5112	36.6968	36.2988	35.7556	33.4213	34.7185	34.6318	28.8224
300	Xinong 889	4	Cultivar	2005	CHN	16.2814	17.6205	18.8753	17.5924	39.8422	33.9996	36.6981	36.8466	23.8864	18.3266	21.7241	21.3124	26.5958
301	Xinong 928	5	Cultivar	2005	CHN	24.5624	22.4693	23.8794	23.637	43.3943	45.8441	44.7021	44.6468	17.0948	17.0473	17.7248	17.2889	27.6304
302	Xinong 979	4	Cultivar	2005	CHN	26.273	26.3673	26.8807	26.507	35.6544	35.6135	35.7036	35.6572	28.1086	27.1005	27.7266	27.6452	28.0767
303	Xinong 9871	3	Cultivar	2006	CHN	28.3069	33.6924	30.887	30.9621	42.2925	41.4689	41.7041	41.8219	24.3489	27.9428	26.7402	26.344	29.0583
304	Xian83(104)-11Zhong"s"	6	Cultivar	1990	CHN	18.9722	22.8051	20.8895	20.8889	55.4053	54.0268	54.7051	54.7124	18.3603	18.3986	18.7403	18.4997	28.5288
305	Xiaobaimang	8	Landrace	Pre-1950	CHN	14.5628	16.5702	15.8958	15.6763	37.5788	36.0195	36.7069	36.7684	22.311	22.3108	22.7462	22.456	26.5062
306	Xiaoheimai	1	Landrace	NA	CHN	29.2192	25.7367	27.8964	27.6174	40.3687	43.6749	42.7069	42.2502	17.4553	17.2735	17.7466	17.4918	27.8186
307	Xiaoshan 211	4	Cultivar	Post-2010	CHN	19.3005	19.5159	19.8994	19.5719	47.6346	44.3212	45.7096	45.8885	33.9199	36.7013	35.7466	35.4559	29.2467
308	Xiaoyan 22	6	Cultivar	1998	CHN	22.6325	24.189	23.9022	23.5746	32.6996	45.1667	38.7108	38.859	28.4539	23.2681	25.7652	25.8291	27.9137
309	Xiaoziganzi	2	Landrace	Pre-1950	CHN	20.3758	21.0432	20.9063	20.7751	30.6798	29.7618	29.2294	29.8903	21.5495	21.6133	21.772	21.6449	26.2333
310	Xinchun 2	8	Cultivar	1984	CHN	23.7213	21.297	22.9064	22.6415	NA	NA	NA	NA	24.0693	25.2871	24.7729	24.7098	27.5128
311	Xinfumai 1	1	Cultivar	2004	CHN	26.2418	23.6133	24.9088	24.9213	31.2337	28.7646	29.2363	29.7449	23.6649	22.3298	22.777	22.9239	26.7895
312	Xinmai 16	4	Cultivar	2000	CHN	21.4398	21.4877	21.9137	21.6137	29.5445	28.3875	30.2422	29.3914	19.0702	18.1036	18.7787	18.6508	25.9537
313	Xinmai 8	1	Cultivar	2007	CHN	19.5171	19.4501	19.9196	19.6289	NA	NA	NA	NA	20.6814	25.9314	23.7869	23.4666	27.0117
314	Xingmai 1	1	Cultivar	NA	CHN	13.3215	14.4698	15.9281	14.5732	35.764	34.4979	35.2545	35.1721	18.5577	22.7971	20.7992	20.718	26.0387
315	Su 553	3	Cultivar	2008	CHN	20.9831	19.91	20.9377	20.6103	34.5254	36.5228	35.2561	35.4348	24.3954	24.3697	24.8004	24.5218	27.1031
316	Xuzhou 24	8	Cultivar	1993	CHN	35.9497	37.1871	36.9401	36.6923	31.7592	30.7208	31.2564	31.2454	19.956	20.4911	20.8023	20.4164	27.9234
317	Xuzhou 8	4	Cultivar	1962	CHN	22.2705	18.69	20.9408	20.6338	38.8475	35.9665	37.2602	37.3581	18.3478	18.1848	18.8067	18.4465	26.6682
318	Xuke 718	1	Cultivar	2012	CHN	18.5967	17.9891	18.947	18.5109	36.1535	40.0138	38.264	38.1438	21.919	19.1968	20.817	20.6443	26.7588
319	Xunong 7	1	Cultivar	2010	CHN	13.3928	15.3555	14.9494	14.5659	38.6561	37.4232	36.2666	37.4486	26.1876	27.7824	28.8195	27.5965	27.0024
320	Xuyan 5	3	Cultivar	Post-2010	CHN	20.8484	17.9906	19.9507	19.5965	21.1907	24.0237	22.2683	22.4942	22.3274	17.6094	19.8232	19.92	25.1483
321	Yannong 0428	3	Cultivar	2006	CHN	18.9142	19.5201	19.9552	19.4632	37.6715	37.0417	37.2684	37.3272	21.0704	16.915	18.8309	18.9388	26.5935
322	Yannong 15	3	Cultivar	1976	CHN	22.3616	23.0738	22.9563	22.7972	36.1128	30.732	33.2707	33.3718	25.9981	28.1707	27.8321	27.3337	27.4123
323	Yannong 19	3	Cultivar	1997	CHN	19.2823	20.2438	19.9568	19.8276	38.7659	33.3101	36.2711	36.1157	28.17	25.4571	26.8325	26.8198	27.3344
324	Yannong 22	8	Cultivar	2002	CHN	19.8096	18.6931	19.9569	19.4865	44.0104	45.1599	44.2718	44.4807	23.8002	25.2901	24.8341	24.6415	27.9502
325	Yannong 999	3	Cultivar	2011	CHN	14.1957	16.8359	15.9659	15.6658	38.9899	41.1186	40.2764	40.1283	20.8654	20.879	20.837	20.8605	26.6909
326	Yanmai 8911	4	Cultivar	1997	CHN	NA	NA	NA	NA	39.9576	33.7866	36.2775	36.6739	25.5222	22.9203	24.8395	24.4274	27.3658
327	Yanzhan 4110	3	Cultivar	2003	CHN	20.1723	20.951	20.9986	20.7073	30.6464	30.5717	30.4345	30.5509	26.1092	26.2028	26.798	26.37	26.7935
328	Yangmai 18	6	Cultivar	2008	CHN	29.9902	28.9732	29.9753	29.6462	28.4828	31.304	29.286	29.691	26.0833	26.513	26.843	26.4798	27.6561
329	Yangmai 1	6	Cultivar	1967	CHN	18.6701	22.5894	20.9838	20.7477	43.7039	41.1324	42.2866	42.3743	21.7232	21.8617	21.8437	21.8095	27.5628
330	Yangguang 851	5	Cultivar	2012	CHN	17.3356	18.2915	19.9847	18.5373	36.843	33.7612	35.2898	35.298	26.8722	20.8849	23.8439	23.867	26.8013
331	Youmanghong 7	4	Cultivar	1979	CHN	24.7258	23.5535	24.9858	24.4217	33.2746	34.4918	35.2898	34.3521	24.4585	23.9758	24.847	24.4271	27.3805
332	Yujiao 5	5	Cultivar	2011	CHN	15.7674	18.1209	16.9965	16.9616	30.5965	32.6487	31.2928	31.5126	18.4461	15.38	16.8477	16.8913	25.5017
333	Yumai 13	8	Cultivar	1988	CHN	24.8622	23.5409	25.9985	24.8005	36.7238	38.2139	37.2944	37.4107	33.2025	34.3307	35.8515	34.4615	28.7997
334	Yumai 19	4	Cultivar	1991	CHN	22.6069	22.6526	22.6181	22.6259	42.5554	40.5284	41.2977	41.4605	25.189	25.1196	25.8576	25.3887	28.0415
335	Yumai 21	1	Cultivar	1989	CHN	26.024	27.5691	26.3881	26.6604	NA	NA	NA	NA	25.2493	20.1886	22.8589	22.7656	27.7571
336	Yumai 2	1	Cultivar	1977	CHN	26.9065	25.1513	26.2598	26.1059	33.7074	29.6176	31.2993	31.5414	24.6095	27.1283	25.8618	25.8665	27.4135
337	Yumai 47	3	Cultivar	1997	CHN	26.8401	26.5517	26.716	26.7026	26.3189	25.3916	27.3038	26.3381	26.0673	27.3978	26.8648	26.7766	27.0241
338	Yumai 48	5	Cultivar	1997	CHN	27.1323	25.0406	26.8535	26.3421	38.5917	36.5872	37.3071	37.4953	20.1204	23.3283	21.8649	21.7712	27.6342
339	Yumai 49	1	Cultivar	1996	CHN	18.5057	19.229	18.8436	18.8594	36.0268	34.2192	35.3111	35.1857	18.8045	19.4059	19.872	19.3608	26.3487
340	Yuanzhuo 3	5	Cultivar	1994	CHN	21.9626	24.0347	22.1655	22.7209	31.1324	32.0527	31.3156	31.5002	19.5125	19.4988	19.8772	19.6295	26.3956
341	Yunhan 20410	5	Cultivar	2007	CHN	20.04	20.3603	20.1836	20.1946	50.7748	48.6357	49.3202	49.5769	20.7126	20.1969	20.8822	20.5972	28.1356
342	Yunhan 22-33	5	Cultivar	2005	CHN	23.8335	22.5555	24.7188	23.7026	30.7173	29.5255	30.3294	30.1907	20.7074	20.8084	20.8839	20.7999	26.4843
343	Yunhan 618	5	Cultivar	2010	CHN	23.5046	22.5573	24.7698	23.6106	46.2279	48.1303	47.3335	47.2306	24.203	24.5743	24.8849	24.554	28.6651
344	Yunhan 719	5	Cultivar	2008	CHN	27.361	26.7393	27.9027	27.3343	47.6702	50.6625	49.3359	49.2229	28.5659	27.2269	29.8853	28.5593	29.6891
345	Zaoyangmai	8	Cultivar	1937	Abroad	20.5893	18.2382	18.8473	19.2249	38.4749	35.6868	37.341	37.1676	27.6285	26.2411	28.8922	27.5873	27.4626
346	Changfeng 4	8	Cultivar	1990	CHN	17.6007	20.6656	19.1398	19.1354	21.2757	NA	23.3496	22.3127	26.9712	25.5013	26.8942	26.4555	25.7855
347	Changhan 58	5	Cultivar	2004	CHN	20.0002	20.6166	20.1591	20.2587	38.5395	34.1714	36.355	36.3553	21.1437	21.3487	21.9067	21.4664	26.8411
348	Changmai 251	5	Cultivar	2010	CHN	25.3427	26.3431	27.776	26.4873	42.683	42.8253	42.3551	42.6211	24.7828	19.2524	22.909	22.3147	28.2467
349	Changmai 6135	3	Cultivar	2008	CHN	20.9122	18.5705	19.3165	19.5998	43.7893	42.3949	43.3565	43.1802	17.8902	17.8132	17.9119	17.8718	27.112
350	Changwu 134	4	Cultivar	1984	CHN	20.2566	25.5077	22.1884	22.6509	43.46	38.2122	40.3573	40.6765	25.2294	29.3696	27.913	27.504	28.1843
351	Changwu 521	5	Cultivar	2001	CHN	29.1319	29.2885	29.4803	29.3002	47.1981	44.8025	46.3594	46.12	18.2733	21.457	19.9164	19.8822	28.6553
352	Zhenmai 168	6	Cultivar	2004	CHN	19.154	20.6927	20.3756	20.0741	43.337	45.898	44.363	44.5327	24.3115	20.0819	22.9205	22.438	27.7854
353	Zhenmai 6	6	Cultivar	2005	CHN	27.3393	26.6389	28.7331	27.5704	27.0759	29.2042	28.3643	28.2148	22.9716	23.0288	23.9223	23.3076	26.9478
354	Zhengmai 151	3	Cultivar	Post-2010	CHN	25.8998	25.4127	25.7502	25.6876	39.6086	40.96	40.3655	40.3114	25.9905	23.1632	23.9228	24.3588	28.1344
355	Zhengmai 1860	3	Cultivar	2019	CHN	25.3431	26.2471	27.1075	26.2326	27.0318	26.4044	27.3677	26.9346	24.6508	24.6468	24.9257	24.7411	26.823
356	Zhengmai 7698	3	Cultivar	2009	CHN	30.8025	30.3015	30.6834	30.5958	31.2722	33.8787	33.3679	32.8396	13.3246	15.273	14.9296	14.5091	26.8268
357	Zhengmai 9023	1	Cultivar	2001	CHN	19.7673	18.5492	19.2688	19.1951	36.9852	34.3892	35.368	35.5808	16.6925	21.3175	19.9302	19.3134	26.4207
358	Zhengmai 9201	8	Cultivar	Post-2000	CHN	24.3945	25.1891	26.8731	25.4856	60.6672	60.7407	60.3699	60.5926	19.337	20.2731	19.9335	19.8479	29.7744
359	Zhengyin 1	6	Cultivar	1965	CHN	19.687	18.6859	20.6144	19.6624	30.7472	29.4183	29.3794	29.8483	36.1052	36.057	36.9469	36.3697	27.6628
360	Zhengyin 4	6	Cultivar	1965	CHN	23.3795	22.8527	23.2083	23.1468	36.5815	33.516	35.3841	35.1605	23.1939	24.7925	25.9497	24.6453	27.3544
361	Chinese spring	2	Landrace	1924	CHN	18.2928	20.0218	19.4666	19.2604	25.2356	27.0271	26.3869	26.2165	23.6323	21.8699	22.7147	22.739	25.802
362	Zhongjiao 2	6	Cultivar	2006	CHN	22.6038	20.1751	21.2705	21.3498	NA	NA	NA	NA	16.9689	16.9948	16.7173	16.8936	26.4404
363	Zhongluo 08-1	1	Cultivar	Post-2000	CHN	19.9126	18.2266	19.8365	19.3253	40.8785	37.2978	39.3899	39.1887	18.0472	18.0711	18.7222	18.2802	26.7056
364	Zhongluo 08-2	1	Cultivar	2009	CHN	22.4082	22.4251	22.817	22.5501	28.2841	29.7756	28.3915	28.8171	18.3866	18.4877	18.7297	18.5347	25.9796
365	Zhongmai 175	8	Cultivar	2007	CHN	32.0598	33.0106	32.5911	32.5538	37.9524	36.4996	37.3918	37.2813	19.8287	19.7849	19.7388	19.7841	28.0566
366	Zhongmai 895	3	Cultivar	2010	CHN	21.7083	22.325	22.9564	22.3299	46.638	50.0496	48.4012	48.3629	21.8367	23.7315	22.7416	22.7699	28.4615
367	Zhongmai 9	8	Cultivar	1991	CHN	25.4183	29.4206	27.9565	27.5985	31.0283	33.3358	32.4016	32.2552	26.3071	24.644	25.7466	25.5659	27.6142
368	Zhongnongmai 4008	3	Cultivar	Post-2010	CHN	28.5049	30.6062	29.9571	29.6894	28.6572	27.3967	29.4037	28.4859	25.4553	25.2283	25.7523	25.4786	27.4282
369	Zhongxin 78	1	Cultivar	2009	CHN	20.435	19.3783	18.9654	19.5929	35.746	34.8299	35.4044	35.3268	23.3971	23.4211	23.7532	23.5238	26.8794
370	Zhongyou 206	8	Cultivar	2007	CHN	22.3388	20.0513	21.9719	21.454	45.7447	40.3031	43.4079	43.1519	NA	NA	NA	NA	27.922
371	Zhongyu 12	1	Cultivar	2008	CHN	22.6472	24.3788	23.972	23.666	38.7724	38.4411	38.419	38.5442	25.0067	24.3268	24.7612	24.6982	27.7711
372	Zhongyu 9398	1	Cultivar	2009	CHN	23.4577	25.363	24.9754	24.5987	30.924	30.6903	30.4192	30.6778	NA	NA	NA	NA	26.8235
373	Zhongmai 99	3	Cultivar	Post-2010	CHN	25.8694	23.5902	24.9777	24.8124	57.9888	52.4285	55.4197	55.279	18.5245	15.4512	16.7716	16.9158	28.8349
374	Zhou8425B	1	Cultivar	1988	CHN	18.098	21.4983	19.9788	19.8584	40.2766	39.4544	38.4213	39.3841	NA	NA	NA	NA	27.2905
375	Zhoumai 12	1	Cultivar	2000	CHN	28.6282	27.6882	28.9837	28.4334	43.3989	42.4214	41.4223	42.4142	20.6818	22.7339	21.7796	21.7317	28.3685
376	Zhoumai 16	1	Cultivar	2002	CHN	16.0898	14.3904	15.9845	15.4882	32.9068	29.4744	31.4268	31.2693	16.7098	18.5984	17.7849	17.6977	25.4059
377	Zhoumai 18	4	Cultivar	2004	CHN	15.87	16.0037	16.9967	16.2901	42.4525	42.5481	42.4317	42.4774	22.0891	21.9702	22.7947	22.2847	27.1542
378	Zhouyuan 9369	3	Cultivar	2004	CHN	21.3391	22.1746	21.9857	21.8331	38.2834	43.9606	41.4285	41.2242	18.0192	18.0211	18.7865	18.2756	27.1838
379	Zimai 12	1	Cultivar	2001	CHN	20.7103	24.2349	22.9892	22.6448	43.6683	46.44	45.4289	45.1791	21.7861	20.4293	21.7865	21.334	28.008
380	Zijiehong	8	Landrace	Pre-1950	CHN	15.7198	17.8022	16.9924	16.8381	30.4843	28.0801	29.4293	29.3313	23.3961	22.9932	23.7867	23.392	25.9437
381	Zimai	4	Landrace	NA	CHN	29.2547	23.9375	26.9931	26.7284	36.9709	33.637	35.4303	35.3461	21.5821	19.18	20.7934	20.5185	27.3165
382	Zipi	2	Landrace	Pre-1952	CHN	16.748	24.3039	20.9952	20.6824	30.6657	28.8017	29.4303	29.6326	22.2022	22.2527	22.7938	22.4162	26.2776
