# Supplementary material for: Genome-wide association study for grain zinc concentration in bread wheat (Triticum aestivum L.)
Source: Front Plant Sci. 2023 Apr 3;14:1169858. doi: 10.3389/fpls.2023.1169858 (PMC10106671; doi:10.3389/fpls.2023.1169858)
Supplement: Supplementary file 3 [file Table_3.xlsx]

## Sheet: Table S3
Table S3 Analysis of variance (ANOVA) of GZnC in 382 wheat accessions among three environments
Source of Variation	DF	SS	MS	F	P
Genotype	381	44161.1	115.908	59.322	<0.001
Environment	2	152679	76339.6	39070.5	<0.001
Interaction	746	59316.4	41132.5	40.694	<0.001
Residual	2247	4390.4	1.954
DF = Degrees of freedom
SS = Sum of Squares
MS = Mean of Squares
* P<0.001
