# Supplementary material for: Genome-wide association study for grain zinc concentration in bread wheat (Triticum aestivum L.)
Source: Front Plant Sci. 2023 Apr 3;14:1169858. doi: 10.3389/fpls.2023.1169858 (PMC10106671; doi:10.3389/fpls.2023.1169858)
Supplement: Supplementary file 4 [file Table_4.xlsx]

## Sheet: Table S4
Table S4 Summary of GZnC (mg/kg) in the eight subpopulations
Sub-populations	Yangling (mg/kg)	Nanyang (mg/kg)	Suqian (mg/kg)	Average (mg/kg)
Sp1	22.9963	23.1659	35.9169	27.3597
Sp2	19.9935	23.9731	34.1503	26.0389
Sp3	22.7846	21.7909	37.3667	27.3141
Sp4	20.9369	24.1506	36.7915	27.293
Sp5	23.5606	22.733	38.0115	28.1017
Sp6	21.9386	23.2493	38.5095	27.8991
Sp7	19.8725	22.174	37.3411	26.4626
Sp8	21.2424	22.9376	37.2517	27.1439
