# Supplementary material for: Genome-wide association study for grain zinc concentration in bread wheat (Triticum aestivum L.)
Source: Front Plant Sci. 2023 Apr 3;14:1169858. doi: 10.3389/fpls.2023.1169858 (PMC10106671; doi:10.3389/fpls.2023.1169858)
Supplement: Supplementary file 5 [file Table_5.xlsx]

## Sheet: Table S5
Table S5 The functional annotation of genes in nine QTLs
TraesCS3A01G151100.1	tr|A0A1D5VHR0|A0A1D5VHR0_WHEAT	Peptidyl-prolyl cis-trans isomerase	PF00160: Cyclophilin type peptidyl-prolyl cis-trans isomerase/CLD	IPR002130: Cyclophilin-type peptidyl-prolyl cis-trans isomerase domain; IPR020892: Cyclophilin-type peptidyl-prolyl cis-trans isomerase, conserved site; IPR029000: Cyclophilin-like domain	GO:0000413 BP: protein peptidyl-prolyl isomerization;GO:0003755 MF: peptidyl-prolyl cis-trans isomerase activity;GO:0006457 BP: protein folding	PF00160	IPR002130; IPR020892; IPR029000	GO:0000413; GO:0003755; GO:0006457
TraesCS3A01G151200.1	tr|A0A1D5VHR2|A0A1D5VHR2_WHEAT	Reticulon-like protein	PF02453: Reticulon	IPR003388: Reticulon		PF02453	IPR003388
TraesCS3A01G151200.2	tr|A0A1D5VHR1|A0A1D5VHR1_WHEAT	Reticulon-like protein	PF02453: Reticulon	IPR003388: Reticulon		PF02453	IPR003388
TraesCS3A01G151300.1	sp|P73179|FTSH1_SYNY3	ATP-dependent zinc metalloprotease FtsH 1	PF00004: ATPase family associated with various cellular activities (AAA)	IPR003593: AAA+ ATPase domain; IPR003959: ATPase, AAA-type, core; IPR003960: ATPase, AAA-type, conserved site; IPR027417: P-loop containing nucleoside triphosphate hydrolase	GO:0005524 MF: ATP binding	PF00004	IPR003593; IPR003959; IPR003960; IPR027417	GO:0005524
TraesCS3A01G151300.2	sp|P73179|FTSH1_SYNY3	ATP-dependent zinc metalloprotease FtsH 1	PF00004: ATPase family associated with various cellular activities (AAA)	IPR003593: AAA+ ATPase domain; IPR003959: ATPase, AAA-type, core; IPR003960: ATPase, AAA-type, conserved site; IPR027417: P-loop containing nucleoside triphosphate hydrolase	GO:0005524 MF: ATP binding	PF00004	IPR003593; IPR003959; IPR003960; IPR027417	GO:0005524
TraesCS3A01G151400.1	tr|A0A098GMQ9|A0A098GMQ9_9ROSI	S-type anion channel	PF03595: Voltage-dependent anion channel	IPR004695: Voltage-dependent anion channel	GO:0016021 CC: integral component of membrane;GO:0055085 BP: transmembrane transport	PF03595	IPR004695	GO:0016021; GO:0055085
TraesCS3A01G151500.1	tr|S8CSP8|S8CSP8_9LAMI	F-box family protein		IPR001810: F-box domain	GO:0005515 MF: protein binding		IPR001810	GO:0005515
TraesCS3A01G151600.1	tr|A0A0B2SA09|A0A0B2SA09_GLYSO	60S ribosomal protein L51, mitochondrial	PF05047: Mitochondrial ribosomal protein L51 / S25 / CI-B8 domain	IPR007741: Ribosomal protein/NADH dehydrogenase domain; IPR012336: Thioredoxin-like fold		PF05047	IPR007741; IPR012336
TraesCS3A01G151700.1	tr|A0A1E5VBQ2|A0A1E5VBQ2_9POAL	U11/U12 small nuclear ribonucleoprotein 59 kDa protein	PF16021: Programmed cell death protein 7	IPR031974: Programmed cell death protein 7		PF16021	IPR031974
TraesCS3A01G151700.2	tr|A0A1E5VBQ2|A0A1E5VBQ2_9POAL	U11/U12 small nuclear ribonucleoprotein 59 kDa protein
TraesCS3A01G151800.1	AT4G04025.1	transcription repressor	PF04844: Transcriptional repressor, ovate	IPR006458: Ovate protein family, C-terminal		PF04844	IPR006458
TraesCS3A01G151900.1	tr|G7KPV9|G7KPV9_MEDTR	Short-chain dehydrogenase/reductase	PF00106: short chain dehydrogenase	IPR002347: Short-chain dehydrogenase/reductase SDR; IPR016040: NAD(P)-binding domain		PF00106	IPR002347; IPR016040
TraesCS3A01G152000.1	tr|N1R3A2|N1R3A2_AEGTA	RNA-binding protein pno1		IPR004087: K Homology domain; IPR004088: K Homology domain, type 1	GO:0003676 MF: nucleic acid binding;GO:0003723 MF: RNA binding		IPR004087; IPR004088	GO:0003676; GO:0003723
TraesCS4A01G337700.1	tr|M8AC57|M8AC57_TRIUA	U3 small nucleolar RNA-associated protein 18-like protein	PF07893: Protein of unknown function (DUF1668)	IPR012871: Protein of unknown function DUF1677, Oryza sativa		PF07893	IPR012871
TraesCS4A01G337800.1	tr|A0A1D5X6L2|A0A1D5X6L2_WHEAT	Aspartokinase	PF00696: Amino acid kinase family; PF01842: ACT domain	IPR001048: Aspartate/glutamate/uridylate kinase; IPR001341: Aspartate kinase domain; IPR002912: ACT domain; IPR018042: Aspartate kinase, conserved site	GO:0004072 MF: aspartate kinase activity;GO:0008152 BP: metabolic process;GO:0008652 BP: cellular amino acid biosynthetic process;GO:0016597 MF: amino acid binding	PF00696; PF01842	IPR001048; IPR001341; IPR002912; IPR018042	GO:0004072; GO:0008152; GO:0008652; GO:0016597
TraesCS4A01G337900.1	AT1G68140.4	zinc finger/BTB domain protein, putative (DUF1644)
TraesCS4A01G338000.1	tr|B6TWQ7|B6TWQ7_MAIZE	Invertase inhibitor	PF04043: Plant invertase/pectin methylesterase inhibitor	IPR006501: Pectinesterase inhibitor domain	GO:0004857 MF: enzyme inhibitor activity	PF04043	IPR006501	GO:0004857
TraesCS4A01G338100.1	tr|A0A1D5X541|A0A1D5X541_WHEAT	Pectinesterase	PF01095: Pectinesterase	IPR000070: Pectinesterase, catalytic; IPR011050: Pectin lyase fold/virulence factor; IPR012334: Pectin lyase fold; IPR033131: Pectinesterase, Asp active site	GO:0005618 CC: cell wall;GO:0030599 MF: pectinesterase activity;GO:0042545 BP: cell wall modification	PF01095	IPR000070; IPR011050; IPR012334; IPR033131	GO:0005618; GO:0030599; GO:0042545
TraesCS4A01G338200.1	tr|M8A7D0|M8A7D0_TRIUA	Ubiquitin carboxyl-terminal hydrolase 2	PF13968: Domain of unknown function (DUF4220); PF04578: Protein of unknown function, DUF594	IPR007658: Protein of unknown function DUF594; IPR025315: Domain of unknown function DUF4220		PF13968; PF04578	IPR007658; IPR025315
TraesCS4A01G338300.1	AT1G01650.4	SIGNAL PEPTIDE PEPTIDASE-LIKE 4	PF13968: Domain of unknown function (DUF4220); PF04578: Protein of unknown function, DUF594	IPR007658: Protein of unknown function DUF594; IPR025315: Domain of unknown function DUF4220		PF13968; PF04578	IPR007658; IPR025315
TraesCS4A01G338400.1	AT3G48800.1	Sterile alpha motif (SAM) domain-containing protein	PF07647: SAM domain (Sterile alpha motif)	IPR001660: Sterile alpha motif domain; IPR013761: Sterile alpha motif/pointed domain	GO:0005515 MF: protein binding	PF07647	IPR001660; IPR013761	GO:0005515
TraesCS4A01G338500.1	tr|M8A5V7|M8A5V7_TRIUA	Phospholipase D
TraesCS4A01G338600.1	tr|M8A7D0|M8A7D0_TRIUA	Ubiquitin carboxyl-terminal hydrolase 2	PF13968: Domain of unknown function (DUF4220); PF04578: Protein of unknown function, DUF594	IPR007658: Protein of unknown function DUF594; IPR025315: Domain of unknown function DUF4220		PF13968; PF04578	IPR007658; IPR025315
TraesCS4A01G338700.1	sp|Q935S7|MUKB_SALTY	Chromosome partition protein MukB
TraesCS4A01G338800.1	tr|Q1WBS7|Q1WBS7_9POAL	Cytochrome P450	PF00067: Cytochrome P450	IPR001128: Cytochrome P450; IPR002401: Cytochrome P450, E-class, group I; IPR017972: Cytochrome P450, conserved site	GO:0005506 MF: iron ion binding;GO:0016705 MF: oxidoreductase activity, acting on paired donors, with incorporation or reduction of molecular oxygen;GO:0020037 MF: heme binding;GO:0055114 BP: oxidation-reduction process	PF00067	IPR001128; IPR002401; IPR017972	GO:0005506; GO:0016705; GO:0020037; GO:0055114
TraesCS4A01G338900.1	tr|A0A061DVK5|A0A061DVK5_THECC	RING/U-box superfamily protein	PF13639: Ring finger domain	IPR001841: Zinc finger, RING-type; IPR013083: Zinc finger, RING/FYVE/PHD-type	GO:0005515 MF: protein binding;GO:0008270 MF: zinc ion binding	PF13639	IPR001841; IPR013083	GO:0005515; GO:0008270
TraesCS4A01G339000.1	tr|B8XSN0|B8XSN0_WHEAT	Cytochrome P450	PF00067: Cytochrome P450	IPR001128: Cytochrome P450; IPR002401: Cytochrome P450, E-class, group I; IPR017972: Cytochrome P450, conserved site	GO:0005506 MF: iron ion binding;GO:0016705 MF: oxidoreductase activity, acting on paired donors, with incorporation or reduction of molecular oxygen;GO:0020037 MF: heme binding;GO:0055114 BP: oxidation-reduction process	PF00067	IPR001128; IPR002401; IPR017972	GO:0005506; GO:0016705; GO:0020037; GO:0055114
TraesCS4A01G339100.1	tr|B8XSN0|B8XSN0_WHEAT	Cytochrome P450	PF00067: Cytochrome P450	IPR001128: Cytochrome P450; IPR002401: Cytochrome P450, E-class, group I; IPR017972: Cytochrome P450, conserved site	GO:0005506 MF: iron ion binding;GO:0016705 MF: oxidoreductase activity, acting on paired donors, with incorporation or reduction of molecular oxygen;GO:0020037 MF: heme binding;GO:0055114 BP: oxidation-reduction process	PF00067	IPR001128; IPR002401; IPR017972	GO:0005506; GO:0016705; GO:0020037; GO:0055114
TraesCS4A01G339200.1	tr|Q9FY29|Q9FY29_FESPR	Expansin	PF03330: Lytic transglycolase; PF01357: Pollen allergen	IPR002963: Expansin; IPR007112: Expansin/pollen allergen, DPBB domain; IPR007117: Expansin, cellulose-binding-like domain; IPR007118: Expansin/Lol pI; IPR009009: RlpA-like protein, double-psi beta-barrel domain	GO:0005576 CC: extracellular region;GO:0009664 BP: plant-type cell wall organization	PF03330; PF01357	IPR002963; IPR007112; IPR007117; IPR007118; IPR009009	GO:0005576; GO:0009664
TraesCS4A01G339300.1	tr|A0A0K9Q658|A0A0K9Q658_ZOSMR	CTD small phosphatase-like protein	PF03031: NLI interacting factor-like phosphatase	IPR004274: FCP1 homology domain; IPR011948: Dullard phosphatase domain, eukaryotic; IPR023214: HAD-like domain	GO:0016791 MF: phosphatase activity	PF03031	IPR004274; IPR011948; IPR023214	GO:0016791
TraesCS4A01G339400.1	AT5G45050.2	Disease resistance protein (TIR-NBS-LRR class)		IPR032675: Leucine-rich repeat domain, L domain-like			IPR032675
TraesCS4A01G339500.1	tr|A0A0K9PIN8|A0A0K9PIN8_ZOSMR	Dehydrogenase/reductase	PF13561: Enoyl-(Acyl carrier protein) reductase	IPR002347: Short-chain dehydrogenase/reductase SDR; IPR016040: NAD(P)-binding domain		PF13561	IPR002347; IPR016040
TraesCS4A01G339500.2	tr|A0A0K9PIN8|A0A0K9PIN8_ZOSMR	Dehydrogenase/reductase	PF13561: Enoyl-(Acyl carrier protein) reductase	IPR002347: Short-chain dehydrogenase/reductase SDR; IPR016040: NAD(P)-binding domain		PF13561	IPR002347; IPR016040
TraesCS4A01G339600.1	tr|B9SW87|B9SW87_RICCO	Mitochondrial carrier protein, putative	PF00153: Mitochondrial carrier protein	IPR002067: Mitochondrial carrier protein; IPR018108: Mitochondrial substrate/solute carrier; IPR023395: Mitochondrial carrier domain	GO:0055085 BP: transmembrane transport	PF00153	IPR002067; IPR018108; IPR023395	GO:0055085
TraesCS4A01G339600.2	tr|B9SW87|B9SW87_RICCO	Mitochondrial carrier protein, putative	PF00153: Mitochondrial carrier protein	IPR018108: Mitochondrial substrate/solute carrier; IPR023395: Mitochondrial carrier domain		PF00153	IPR018108; IPR023395
TraesCS4A01G339700.1	tr|A0A1D5X715|A0A1D5X715_WHEAT	Glycosyltransferase	PF03407: Nucleotide-diphospho-sugar transferase	IPR005069: Nucleotide-diphospho-sugar transferase; IPR029044: Nucleotide-diphospho-sugar transferases		PF03407	IPR005069; IPR029044
TraesCS4A01G339800.1	tr|M7YN86|M7YN86_TRIUA	Glycosyltransferase	PF03407: Nucleotide-diphospho-sugar transferase	IPR005069: Nucleotide-diphospho-sugar transferase; IPR029044: Nucleotide-diphospho-sugar transferases		PF03407	IPR005069; IPR029044
TraesCS4A01G339900.1	tr|A0A1E5ULN9|A0A1E5ULN9_9POAL	Glycosyltransferase	PF03407: Nucleotide-diphospho-sugar transferase	IPR005069: Nucleotide-diphospho-sugar transferase; IPR029044: Nucleotide-diphospho-sugar transferases		PF03407	IPR005069; IPR029044
TraesCS4A01G340000.1	tr|Q7XYF3|Q7XYF3_CYNDA	Pollen allergen Cyn d 23		IPR002914: Pollen allergen Poa p IX/Phl p VI			IPR002914
TraesCS4A01G340100.1	tr|W0FGK7|W0FGK7_9CARY	Translation initiation factor 1A	PF01176: Translation initiation factor 1A / IF-1	IPR001253: Translation initiation factor 1A (eIF-1A); IPR006196: RNA-binding domain, S1, IF1 type; IPR012340: Nucleic acid-binding, OB-fold	GO:0003723 MF: RNA binding;GO:0003743 MF: translation initiation factor activity;GO:0006413 BP: translational initiation	PF01176	IPR001253; IPR006196; IPR012340	GO:0003723; GO:0003743; GO:0006413
TraesCS4A01G340200.1	tr|Q2HSK0|Q2HSK0_MEDTR	Transcriptional factor B3		IPR003340: B3 DNA binding domain; IPR015300: DNA-binding pseudobarrel domain	GO:0003677 MF: DNA binding		IPR003340; IPR015300	GO:0003677
TraesCS4A01G340300.1	tr|A0A1J3JX76|A0A1J3JX76_NOCCA	Zinc finger A20 and AN1 domain-containing stress-associated protein 9
TraesCS4A01G340400.1	AT1G01500.1	Erythronate-4-phosphate dehydrogenase family protein
TraesCS4A01G340500.1	tr|A0A061SBT7|A0A061SBT7_9CHLO	ATP-dependent RNA helicase	PF00270: DEAD/DEAH box helicase; PF00271: Helicase conserved C-terminal domain	IPR001650: Helicase, C-terminal; IPR011545: DEAD/DEAH box helicase domain; IPR014001: Helicase superfamily 1/2, ATP-binding domain; IPR014014: RNA helicase, DEAD-box type, Q motif; IPR027417: P-loop containing nucleoside triphosphate hydrolase	GO:0003676 MF: nucleic acid binding;GO:0005524 MF: ATP binding	PF00270; PF00271	IPR001650; IPR011545; IPR014001; IPR014014; IPR027417	GO:0003676; GO:0005524
TraesCS4A01G340600.1	tr|A0A0K9NRY1|A0A0K9NRY1_ZOSMR	Polyribonucleotide nucleotidyltransferase	PF00575: S1 RNA binding domain	IPR003029: S1 domain; IPR012340: Nucleic acid-binding, OB-fold; IPR022967: RNA-binding domain, S1	GO:0003676 MF: nucleic acid binding	PF00575	IPR003029; IPR012340; IPR022967	GO:0003676
TraesCS4A01G340700.1	sp|Q47MY0|SYL_THEFY	Leucine--tRNA ligase	PF14009: Domain of unknown function (DUF4228)	IPR025322: Protein of unknown function DUF4228, plant		PF14009	IPR025322
TraesCS4A01G340800.1	AT5G45480.1	transmembrane protein, putative (DUF594)	PF13968: Domain of unknown function (DUF4220)	IPR025315: Domain of unknown function DUF4220		PF13968	IPR025315
TraesCS4A01G340900.1	tr|A0A0U9HJ94|A0A0U9HJ94_KLEFL	Histidine kinase	PF02518: Histidine kinase-, DNA gyrase B-, and HSP90-like ATPase; PF00072: Response regulator receiver domain	IPR001789: Signal transduction response regulator, receiver domain; IPR003594: Histidine kinase-like ATPase, C-terminal domain; IPR003661: Signal transduction histidine kinase, dimerisation/phosphoacceptor domain; IPR004358: Signal transduction histidine kinase-related protein, C-terminal; IPR005467: Histidine kinase domain; IPR011006: CheY-like superfamily	GO:0000155 MF: phosphorelay sensor kinase activity;GO:0000160 BP: phosphorelay signal transduction system;GO:0007165 BP: signal transduction;GO:0016310 BP: phosphorylation;GO:0016772 MF: transferase activity, transferring phosphorus-containing groups	PF02518; PF00072	IPR001789; IPR003594; IPR003661; IPR004358; IPR005467; IPR011006	GO:0000155; GO:0000160; GO:0007165; GO:0016310; GO:0016772
TraesCS4A01G341000.1	tr|W5DNP6|W5DNP6_WHEAT	ER lumen protein-retaining receptor	PF00810: ER lumen protein retaining receptor	IPR000133: ER lumen protein retaining receptor	GO:0006621 BP: protein retention in ER lumen;GO:0016021 CC: integral component of membrane;GO:0046923 MF: ER retention sequence binding	PF00810	IPR000133	GO:0006621; GO:0016021; GO:0046923
TraesCS4A01G341100.1	tr|A0A0K9PX14|A0A0K9PX14_ZOSMR	Membrane protein insertase YidC	PF02096: 60Kd inner membrane protein	IPR001708: Membrane insertase OXA1/ALB3/YidC; IPR028055: Membrane insertase YidC/Oxa1, C-terminal	GO:0016021 CC: integral component of membrane;GO:0051205 BP: protein insertion into membrane	PF02096	IPR001708; IPR028055	GO:0016021; GO:0051205
TraesCS4A01G341100.2	tr|A0A0K9PX14|A0A0K9PX14_ZOSMR	Membrane protein insertase YidC	PF02096: 60Kd inner membrane protein	IPR001708: Membrane insertase OXA1/ALB3/YidC	GO:0016021 CC: integral component of membrane;GO:0051205 BP: protein insertion into membrane	PF02096	IPR001708	GO:0016021; GO:0051205
TraesCS4A01G341100.3	tr|A0A0K9PX14|A0A0K9PX14_ZOSMR	Membrane protein insertase YidC	PF02096: 60Kd inner membrane protein	IPR001708: Membrane insertase OXA1/ALB3/YidC; IPR028055: Membrane insertase YidC/Oxa1, C-terminal	GO:0016021 CC: integral component of membrane;GO:0051205 BP: protein insertion into membrane	PF02096	IPR001708; IPR028055	GO:0016021; GO:0051205
TraesCS4A01G341100.4	tr|A0A0K9PX14|A0A0K9PX14_ZOSMR	Membrane protein insertase YidC	PF02096: 60Kd inner membrane protein	IPR001708: Membrane insertase OXA1/ALB3/YidC; IPR028055: Membrane insertase YidC/Oxa1, C-terminal	GO:0016021 CC: integral component of membrane;GO:0051205 BP: protein insertion into membrane	PF02096	IPR001708; IPR028055	GO:0016021; GO:0051205
TraesCS4A01G341200.1	AT3G57300.4	DNA helicase INO80-like protein
TraesCS4A01G341300.1	tr|B8XSN0|B8XSN0_WHEAT	Cytochrome P450	PF00067: Cytochrome P450	IPR001128: Cytochrome P450; IPR002401: Cytochrome P450, E-class, group I; IPR017972: Cytochrome P450, conserved site	GO:0005506 MF: iron ion binding;GO:0016705 MF: oxidoreductase activity, acting on paired donors, with incorporation or reduction of molecular oxygen;GO:0020037 MF: heme binding;GO:0055114 BP: oxidation-reduction process	PF00067	IPR001128; IPR002401; IPR017972	GO:0005506; GO:0016705; GO:0020037; GO:0055114
TraesCS4A01G341500.1	tr|A0A1E5W2K3|A0A1E5W2K3_9POAL	GDSL esterase/lipase	PF00657: GDSL-like Lipase/Acylhydrolase	IPR001087: GDSL lipase/esterase; IPR013830: SGNH hydrolase-type esterase domain	GO:0016788 MF: hydrolase activity, acting on ester bonds	PF00657	IPR001087; IPR013830	GO:0016788
TraesCS4A01G341600.1	tr|B9HTC9|B9HTC9_POPTR	Serine/threonine protein phosphatase 2A regulatory subunit B	PF01603: Protein phosphatase 2A regulatory B subunit (B56 family)	IPR002554: Protein phosphatase 2A, regulatory B subunit, B56; IPR011989: Armadillo-like helical; IPR016024: Armadillo-type fold	GO:0000159 CC: protein phosphatase type 2A complex;GO:0005488 MF: binding;GO:0007165 BP: signal transduction;GO:0019888 MF: protein phosphatase regulator activity	PF01603	IPR002554; IPR011989; IPR016024	GO:0000159; GO:0005488; GO:0007165; GO:0019888
TraesCS4A01G341700.1	tr|O49338|O49338_ARATH	Protein kinase-like protein	PF07714: Protein tyrosine kinase	IPR000719: Protein kinase domain; IPR001245: Serine-threonine/tyrosine-protein kinase, catalytic domain; IPR008266: Tyrosine-protein kinase, active site; IPR011009: Protein kinase-like domain; IPR017441: Protein kinase, ATP binding site; IPR020635: Tyrosine-protein kinase, catalytic domain	GO:0004672 MF: protein kinase activity;GO:0004713 MF: protein tyrosine kinase activity;GO:0005524 MF: ATP binding;GO:0006468 BP: protein phosphorylation	PF07714	IPR000719; IPR001245; IPR008266; IPR011009; IPR017441; IPR020635	GO:0004672; GO:0004713; GO:0005524; GO:0006468
TraesCS4A01G341800.1	tr|Q10AR3|Q10AR3_ORYSJ	Thiopurine S-methyltransferase family protein, expressed	PF05724: Thiopurine S-methyltransferase (TPMT)	IPR008854: TPMT family; IPR029063: S-adenosyl-L-methionine-dependent methyltransferase	GO:0008757 MF: S-adenosylmethionine-dependent methyltransferase activity	PF05724	IPR008854; IPR029063	GO:0008757
TraesCS4A01G341900.1	tr|M7YVW9|M7YVW9_TRIUA	Zinc finger MYND domain-containing protein 15	PF01753: MYND finger	IPR002893: Zinc finger, MYND-type		PF01753	IPR002893
TraesCS4A01G342000.1	sp|Q8EHT6|DNAJ_SHEON	Chaperone protein DnaJ
TraesCS4A01G342100.1	tr|A0A1E5VBT5|A0A1E5VBT5_9POAL	Pentatricopeptide repeat-containing protein	PF13041: PPR repeat family; PF01535: PPR repeat	IPR002885: Pentatricopeptide repeat; IPR011990: Tetratricopeptide-like helical domain	GO:0005515 MF: protein binding	PF13041; PF01535	IPR002885; IPR011990	GO:0005515
TraesCS4A01G342200.1	tr|M8CJD9|M8CJD9_AEGTA	Poly(ADP-ribose) glycohydrolase 1	PF05028: Poly (ADP-ribose) glycohydrolase (PARG)	IPR007724: Poly(ADP-ribose) glycohydrolase	GO:0004649 MF: poly(ADP-ribose) glycohydrolase activity;GO:0005975 BP: carbohydrate metabolic process	PF05028	IPR007724	GO:0004649; GO:0005975
TraesCS4A01G342300.1	tr|Q10AR3|Q10AR3_ORYSJ	Thiopurine S-methyltransferase family protein, expressed	PF05724: Thiopurine S-methyltransferase (TPMT)	IPR008854: TPMT family; IPR029063: S-adenosyl-L-methionine-dependent methyltransferase	GO:0008757 MF: S-adenosylmethionine-dependent methyltransferase activity	PF05724	IPR008854; IPR029063	GO:0008757
TraesCS4A01G342300.2	tr|Q10AR3|Q10AR3_ORYSJ	Thiopurine S-methyltransferase family protein, expressed	PF05724: Thiopurine S-methyltransferase (TPMT)	IPR008854: TPMT family; IPR029063: S-adenosyl-L-methionine-dependent methyltransferase	GO:0008757 MF: S-adenosylmethionine-dependent methyltransferase activity	PF05724	IPR008854; IPR029063	GO:0008757
TraesCS4A01G342400.1	tr|A0A1D1XL56|A0A1D1XL56_9ARAE	Ion channel DMI1	PF06241: Castor and Pollux, part of voltage-gated ion channel	IPR010420: CASTOR/POLLUX/SYM8 ion channels		PF06241	IPR010420
TraesCS4A01G342400.2	tr|A0A1D1XL56|A0A1D1XL56_9ARAE	Ion channel DMI1	PF06241: Castor and Pollux, part of voltage-gated ion channel	IPR010420: CASTOR/POLLUX/SYM8 ion channels		PF06241	IPR010420
TraesCS4A01G342400.3	tr|A0A1D1XL56|A0A1D1XL56_9ARAE	Ion channel DMI1	PF06241: Castor and Pollux, part of voltage-gated ion channel	IPR010420: CASTOR/POLLUX/SYM8 ion channels		PF06241	IPR010420
TraesCS4A01G342500.1	tr|M7ZCG6|M7ZCG6_TRIUA	Serine/threonine-protein kinase	PF01453: D-mannose binding lectin; PF00954: S-locus glycoprotein domain; PF00024: PAN domain; PF00069: Protein kinase domain	IPR000719: Protein kinase domain; IPR000742: EGF-like domain; IPR000858: S-locus glycoprotein domain; IPR001480: Bulb-type lectin domain; IPR003609: PAN/Apple domain; IPR008271: Serine/threonine-protein kinase, active site; IPR011009: Protein kinase-like domain; IPR017441: Protein kinase, ATP binding site; IPR024171: S-receptor-like serine/threonine-protein kinase	GO:0004672 MF: protein kinase activity;GO:0004674 MF: protein serine/threonine kinase activity;GO:0005515 MF: protein binding;GO:0005524 MF: ATP binding;GO:0006468 BP: protein phosphorylation;GO:0048544 BP: recognition of pollen	PF01453; PF00954; PF00024; PF00069	IPR000719; IPR000742; IPR000858; IPR001480; IPR003609; IPR008271; IPR011009; IPR017441; IPR024171	GO:0004672; GO:0004674; GO:0005515; GO:0005524; GO:0006468; GO:0048544
TraesCS4A01G342600.1	tr|A0A1E5VC12|A0A1E5VC12_9POAL	Sister chromatid cohesion protein DCC1	PF09724: Uncharacterized conserved protein (DUF2036)	IPR019128: Sister chromatid cohesion protein Dcc1		PF09724	IPR019128
TraesCS4A01G342700.1	AT5G17440.1	LUC7 related protein	PF03194: LUC7 N_terminus	IPR004882: Luc7-related	GO:0003729 MF: mRNA binding;GO:0005685 CC: U1 snRNP;GO:0006376 BP: mRNA splice site selection	PF03194	IPR004882	GO:0003729; GO:0005685; GO:0006376
TraesCS4A01G342700.2	tr|A0A199VTM2|A0A199VTM2_ANACO	Luc7-like protein	PF03194: LUC7 N_terminus	IPR004882: Luc7-related	GO:0003729 MF: mRNA binding;GO:0005685 CC: U1 snRNP;GO:0006376 BP: mRNA splice site selection	PF03194	IPR004882	GO:0003729; GO:0005685; GO:0006376
TraesCS4A01G342800.1	tr|A0A087SH59|A0A087SH59_AUXPR	30S ribosomal protein S6	PF01250: Ribosomal protein S6	IPR000529: Ribosomal protein S6; IPR014717: Translation elongation factor EF1B/ribosomal protein S6; IPR020814: Ribosomal protein S6, plastid/chloroplast	GO:0003735 MF: structural constituent of ribosome;GO:0005840 CC: ribosome;GO:0006412 BP: translation;GO:0019843 MF: rRNA binding	PF01250	IPR000529; IPR014717; IPR020814	GO:0003735; GO:0005840; GO:0006412; GO:0019843
TraesCS4A01G342900.1	tr|N1QU17|N1QU17_AEGTA	Tropinone reductase-like protein	PF13561: Enoyl-(Acyl carrier protein) reductase	IPR002347: Short-chain dehydrogenase/reductase SDR; IPR016040: NAD(P)-binding domain		PF13561	IPR002347; IPR016040
TraesCS4A01G343000.1	tr|A0A1E5VYN4|A0A1E5VYN4_9POAL	Splicing factor 3B subunit 1
TraesCS4A01G343100.1	tr|M8B9J8|M8B9J8_AEGTA	Tropinone reductase-like protein	PF13561: Enoyl-(Acyl carrier protein) reductase	IPR002347: Short-chain dehydrogenase/reductase SDR; IPR016040: NAD(P)-binding domain		PF13561	IPR002347; IPR016040
TraesCS4A01G343200.1	tr|M7ZUW4|M7ZUW4_TRIUA	Splicing factor 3B subunit 1
TraesCS4A01G343300.1	tr|A0A0K9PIU3|A0A0K9PIU3_ZOSMR	Late embryogenesis abundant protein Lea14	PF03168: Late embryogenesis abundant protein	IPR004864: Late embryogenesis abundant protein, LEA-14; IPR013783: Immunoglobulin-like fold; IPR013990: Water stress and hypersensitive response domain	GO:0009269 BP: response to desiccation	PF03168	IPR004864; IPR013783; IPR013990	GO:0009269
TraesCS4A01G343300.2	tr|A0A0K9PIU3|A0A0K9PIU3_ZOSMR	Late embryogenesis abundant protein Lea14	PF03168: Late embryogenesis abundant protein	IPR004864: Late embryogenesis abundant protein, LEA-14; IPR013783: Immunoglobulin-like fold; IPR013990: Water stress and hypersensitive response domain	GO:0009269 BP: response to desiccation	PF03168	IPR004864; IPR013783; IPR013990	GO:0009269
TraesCS4A01G343400.1	tr|A0A072V3J1|A0A072V3J1_MEDTR	YacP-like NYN domain protein	PF05991: YacP-like NYN domain	IPR010298: Protein of unknown function DUF901		PF05991	IPR010298
TraesCS4A01G343500.1	tr|D8L9F8|D8L9F8_WHEAT	Ras-related protein, expressed	PF00071: Ras family	IPR001806: Small GTPase superfamily; IPR005225: Small GTP-binding protein domain; IPR027417: P-loop containing nucleoside triphosphate hydrolase	GO:0003924 MF: GTPase activity;GO:0005525 MF: GTP binding	PF00071	IPR001806; IPR005225; IPR027417	GO:0003924; GO:0005525
TraesCS4A01G343600.1	AT1G67390.1	F-box family protein		IPR001810: F-box domain; IPR032675: Leucine-rich repeat domain, L domain-like	GO:0005515 MF: protein binding		IPR001810; IPR032675	GO:0005515
TraesCS4A01G343700.1	tr|B9MWI5|B9MWI5_POPTR	Short-chain dehydrogenase/reductase family protein	PF00106: short chain dehydrogenase	IPR002347: Short-chain dehydrogenase/reductase SDR; IPR016040: NAD(P)-binding domain; IPR020904: Short-chain dehydrogenase/reductase, conserved site	GO:0016491 MF: oxidoreductase activity	PF00106	IPR002347; IPR016040; IPR020904	GO:0016491
TraesCS4A01G343800.1	tr|A0A1E5W7U2|A0A1E5W7U2_9POAL	Vacuolar protein sorting-associated protein 9A	PF02204: Vacuolar sorting protein 9 (VPS9) domain	IPR003123: VPS9 domain		PF02204	IPR003123
TraesCS4A01G343800.2	tr|A0A1E5W7U2|A0A1E5W7U2_9POAL	Vacuolar protein sorting-associated protein 9A	PF02204: Vacuolar sorting protein 9 (VPS9) domain	IPR003123: VPS9 domain		PF02204	IPR003123
TraesCS4A01G343800.3	tr|A0A1E5W7U2|A0A1E5W7U2_9POAL	Vacuolar protein sorting-associated protein 9A	PF02204: Vacuolar sorting protein 9 (VPS9) domain	IPR003123: VPS9 domain		PF02204	IPR003123
TraesCS5B01G011300.1	tr|B9R6R5|B9R6R5_RICCO	Receptor protein kinase, putative	PF00069: Protein kinase domain	IPR000719: Protein kinase domain; IPR003591: Leucine-rich repeat, typical subtype; IPR008271: Serine/threonine-protein kinase, active site; IPR011009: Protein kinase-like domain; IPR017441: Protein kinase, ATP binding site; IPR032675: Leucine-rich repeat domain, L domain-like	GO:0004672 MF: protein kinase activity;GO:0005524 MF: ATP binding;GO:0006468 BP: protein phosphorylation	PF00069	IPR000719; IPR003591; IPR008271; IPR011009; IPR017441; IPR032675	GO:0004672; GO:0005524; GO:0006468
TraesCS5B01G011400.1	tr|A0A0K9PA20|A0A0K9PA20_ZOSMR	Hydroxyproline-rich glycoprotein-like
TraesCS5B01G011400.2	tr|A0A0K9PA20|A0A0K9PA20_ZOSMR	Hydroxyproline-rich glycoprotein-like
TraesCS5B01G011500.1	tr|W9RW78|W9RW78_9ROSA	F-box protein
TraesCS5B01G011600.1	AT1G57790.1	F-box family protein		IPR001810: F-box domain	GO:0005515 MF: protein binding		IPR001810	GO:0005515
TraesCS5B01G011700.1	tr|A0A1D5ZGJ0|A0A1D5ZGJ0_WHEAT	Alpha-galactosidase	PF16499: Alpha galactosidase A	IPR000111: Glycoside hydrolase family 27/36, conserved site; IPR002241: Glycoside hydrolase, family 27; IPR013785: Aldolase-type TIM barrel; IPR017853: Glycoside hydrolase superfamily	GO:0003824 MF: catalytic activity;GO:0004553 MF: hydrolase activity, hydrolyzing O-glycosyl compounds;GO:0005975 BP: carbohydrate metabolic process	PF16499	IPR000111; IPR002241; IPR013785; IPR017853	GO:0003824; GO:0004553; GO:0005975
TraesCS5B01G011800.1	tr|A0A1D5ZGJ1|A0A1D5ZGJ1_WHEAT	Alpha-galactosidase	PF16499: Alpha galactosidase A	IPR000111: Glycoside hydrolase family 27/36, conserved site; IPR002241: Glycoside hydrolase, family 27; IPR013785: Aldolase-type TIM barrel; IPR017853: Glycoside hydrolase superfamily	GO:0003824 MF: catalytic activity;GO:0004553 MF: hydrolase activity, hydrolyzing O-glycosyl compounds;GO:0005975 BP: carbohydrate metabolic process	PF16499	IPR000111; IPR002241; IPR013785; IPR017853	GO:0003824; GO:0004553; GO:0005975
TraesCS5B01G011900.1	tr|B6TER5|B6TER5_MAIZE	F-box domain containing protein
TraesCS5B01G012000.1	tr|B9R6R5|B9R6R5_RICCO	Receptor protein kinase, putative	PF08263: Leucine rich repeat N-terminal domain; PF00560: Leucine Rich Repeat; PF13855: Leucine rich repeat; PF00069: Protein kinase domain	IPR000719: Protein kinase domain; IPR001611: Leucine-rich repeat; IPR008271: Serine/threonine-protein kinase, active site; IPR011009: Protein kinase-like domain; IPR013210: Leucine-rich repeat-containing N-terminal, plant-type; IPR017441: Protein kinase, ATP binding site; IPR032675: Leucine-rich repeat domain, L domain-like	GO:0004672 MF: protein kinase activity;GO:0005515 MF: protein binding;GO:0005524 MF: ATP binding;GO:0006468 BP: protein phosphorylation	PF08263; PF00560; PF13855; PF00069	IPR000719; IPR001611; IPR008271; IPR011009; IPR013210; IPR017441; IPR032675	GO:0004672; GO:0005515; GO:0005524; GO:0006468
TraesCS5B01G012100.1	tr|M4QAZ4|M4QAZ4_WHEAT	Enolase	PF03952: Enolase, N-terminal domain; PF00113: Enolase, C-terminal TIM barrel domain	IPR000941: Enolase; IPR020809: Enolase, conserved site; IPR020810: Enolase, C-terminal TIM barrel domain; IPR020811: Enolase, N-terminal; IPR029017: Enolase N-terminal domain-like; IPR029065: Enolase C-terminal domain-like	GO:0000015 CC: phosphopyruvate hydratase complex;GO:0000287 MF: magnesium ion binding;GO:0004634 MF: phosphopyruvate hydratase activity;GO:0006096 BP: glycolytic process	PF03952; PF00113	IPR000941; IPR020809; IPR020810; IPR020811; IPR029017; IPR029065	GO:0000015; GO:0000287; GO:0004634; GO:0006096
TraesCS5B01G012100.2	tr|M4QAZ4|M4QAZ4_WHEAT	Enolase	PF03952: Enolase, N-terminal domain; PF00113: Enolase, C-terminal TIM barrel domain	IPR000941: Enolase; IPR020809: Enolase, conserved site; IPR020810: Enolase, C-terminal TIM barrel domain; IPR020811: Enolase, N-terminal; IPR029017: Enolase N-terminal domain-like; IPR029065: Enolase C-terminal domain-like	GO:0000015 CC: phosphopyruvate hydratase complex;GO:0000287 MF: magnesium ion binding;GO:0004634 MF: phosphopyruvate hydratase activity;GO:0006096 BP: glycolytic process	PF03952; PF00113	IPR000941; IPR020809; IPR020810; IPR020811; IPR029017; IPR029065	GO:0000015; GO:0000287; GO:0004634; GO:0006096
TraesCS5B01G012100.3	tr|M4QAZ4|M4QAZ4_WHEAT	Enolase	PF03952: Enolase, N-terminal domain; PF00113: Enolase, C-terminal TIM barrel domain	IPR000941: Enolase; IPR020809: Enolase, conserved site; IPR020810: Enolase, C-terminal TIM barrel domain; IPR020811: Enolase, N-terminal; IPR029017: Enolase N-terminal domain-like; IPR029065: Enolase C-terminal domain-like	GO:0000015 CC: phosphopyruvate hydratase complex;GO:0000287 MF: magnesium ion binding;GO:0004634 MF: phosphopyruvate hydratase activity;GO:0006096 BP: glycolytic process	PF03952; PF00113	IPR000941; IPR020809; IPR020810; IPR020811; IPR029017; IPR029065	GO:0000015; GO:0000287; GO:0004634; GO:0006096
TraesCS5B01G012200.1	tr|A0A1D5ZGS4|A0A1D5ZGS4_WHEAT	Gamma-tubulin complex component
TraesCS5B01G012300.1	tr|M4Q9V0|M4Q9V0_WHEAT	Enolase	PF03952: Enolase, N-terminal domain; PF00113: Enolase, C-terminal TIM barrel domain	IPR000941: Enolase; IPR020809: Enolase, conserved site; IPR020810: Enolase, C-terminal TIM barrel domain; IPR020811: Enolase, N-terminal; IPR029017: Enolase N-terminal domain-like; IPR029065: Enolase C-terminal domain-like	GO:0000015 CC: phosphopyruvate hydratase complex;GO:0000287 MF: magnesium ion binding;GO:0004634 MF: phosphopyruvate hydratase activity;GO:0006096 BP: glycolytic process	PF03952; PF00113	IPR000941; IPR020809; IPR020810; IPR020811; IPR029017; IPR029065	GO:0000015; GO:0000287; GO:0004634; GO:0006096
TraesCS5B01G012300.2	tr|M4Q9V0|M4Q9V0_WHEAT	Enolase	PF03952: Enolase, N-terminal domain; PF00113: Enolase, C-terminal TIM barrel domain	IPR000941: Enolase; IPR020809: Enolase, conserved site; IPR020810: Enolase, C-terminal TIM barrel domain; IPR020811: Enolase, N-terminal; IPR029017: Enolase N-terminal domain-like; IPR029065: Enolase C-terminal domain-like	GO:0000015 CC: phosphopyruvate hydratase complex;GO:0000287 MF: magnesium ion binding;GO:0004634 MF: phosphopyruvate hydratase activity;GO:0006096 BP: glycolytic process	PF03952; PF00113	IPR000941; IPR020809; IPR020810; IPR020811; IPR029017; IPR029065	GO:0000015; GO:0000287; GO:0004634; GO:0006096
TraesCS5B01G012400.1	tr|W5FPD7|W5FPD7_WHEAT	Malate dehydrogenase	PF00056: lactate/malate dehydrogenase, NAD binding domain; PF02866: lactate/malate dehydrogenase, alpha/beta C-terminal domain	IPR001236: Lactate/malate dehydrogenase, N-terminal; IPR001252: Malate dehydrogenase, active site; IPR001557: L-lactate/malate dehydrogenase; IPR010097: Malate dehydrogenase, type 1; IPR015955: Lactate dehydrogenase/glycoside hydrolase, family 4, C-terminal; IPR016040: NAD(P)-binding domain; IPR022383: Lactate/malate dehydrogenase, C-terminal	GO:0003824 MF: catalytic activity;GO:0005975 BP: carbohydrate metabolic process;GO:0006108 BP: malate metabolic process;GO:0016491 MF: oxidoreductase activity;GO:0016615 MF: malate dehydrogenase activity;GO:0016616 MF: oxidoreductase activity, acting on the CH-OH group of donors, NAD or NADP as acceptor;GO:0019752 BP: carboxylic acid metabolic process;GO:0030060 MF: L-malate dehydrogenase activit…	PF00056; PF02866	IPR001236; IPR001252; IPR001557; IPR010097; IPR015955; IPR016040; IPR022383	GO:0003824; GO:0005975; GO:0006108; GO:0016491; GO:0016615; GO:0016616; GO:0019752; GO:0030060; GO:0055114
TraesCS5B01G012500.1	AT3G24880.3	Helicase/SANT-associated, DNA binding protein
TraesCS5B01G012600.1	tr|B5TWK7|B5TWK7_HORVU	Neutral ceramidase	PF04734: Neutral/alkaline non-lysosomal ceramidase, N-terminal; PF17048: Neutral/alkaline non-lysosomal ceramidase, C-terminal	IPR031329: Neutral/alkaline non-lysosomal ceramidase, N-terminal; IPR031331: Neutral/alkaline non-lysosomal ceramidase, C-terminal		PF04734; PF17048	IPR031329; IPR031331
TraesCS5B01G012700.1	AT1G57790.1	F-box family protein	PF03478: Protein of unknown function (DUF295)	IPR005174: Domain unknown function DUF295		PF03478	IPR005174
TraesCS5B01G012800.1	tr|B4FVT5|B4FVT5_MAIZE	F-box domain containing protein
TraesCS5B01G012900.1	tr|B9RZN7|B9RZN7_RICCO	WD-repeat protein, putative	PF00400: WD domain, G-beta repeat; PF00439: Bromodomain	IPR001487: Bromodomain; IPR001680: WD40 repeat; IPR015943: WD40/YVTN repeat-like-containing domain; IPR017986: WD40-repeat-containing domain; IPR019775: WD40 repeat, conserved site	GO:0005515 MF: protein binding	PF00400; PF00439	IPR001487; IPR001680; IPR015943; IPR017986; IPR019775	GO:0005515
TraesCS5B01G013000.1	AT4G37850.2	basic helix-loop-helix (bHLH) DNA-binding superfamily protein	PF00010: Helix-loop-helix DNA-binding domain	IPR011598: Myc-type, basic helix-loop-helix (bHLH) domain	GO:0046983 MF: protein dimerization activity	PF00010	IPR011598	GO:0046983
TraesCS5B01G013000.2	AT4G37850.2	basic helix-loop-helix (bHLH) DNA-binding superfamily protein	PF00010: Helix-loop-helix DNA-binding domain	IPR011598: Myc-type, basic helix-loop-helix (bHLH) domain	GO:0046983 MF: protein dimerization activity	PF00010	IPR011598	GO:0046983
TraesCS5B01G013100.1	tr|B6TBI1|B6TBI1_MAIZE	ADP-ribosylation factor	PF00025: ADP-ribosylation factor family	IPR005225: Small GTP-binding protein domain; IPR006689: Small GTPase superfamily, ARF/SAR type; IPR024156: Small GTPase superfamily, ARF type; IPR027417: P-loop containing nucleoside triphosphate hydrolase	GO:0005525 MF: GTP binding;GO:0005622 CC: intracellular;GO:0007264 BP: small GTPase mediated signal transduction	PF00025	IPR005225; IPR006689; IPR024156; IPR027417	GO:0005525; GO:0005622; GO:0007264
TraesCS5B01G013200.1	tr|O24106|O24106_NICGU	RNA-binding protein	PF00076: RNA recognition motif. (a.k.a. RRM, RBD, or RNP domain)	IPR000504: RNA recognition motif domain	GO:0003676 MF: nucleic acid binding	PF00076	IPR000504	GO:0003676
TraesCS5B01G013300.1	tr|A0A1E5USQ4|A0A1E5USQ4_9POAL	Pyridine nucleotide-disulfide oxidoreductase domain-containing protein 2	PF13450: NAD(P)-binding Rossmann-like domain	IPR023753: FAD/NAD(P)-binding domain	GO:0016491 MF: oxidoreductase activity;GO:0055114 BP: oxidation-reduction process	PF13450	IPR023753	GO:0016491; GO:0055114
TraesCS5B01G013400.1	tr|A0A0A9DAK9|A0A0A9DAK9_ARUDO	Protein transport protein Sec61 beta subunit	PF03911: Sec61beta family	IPR016482: Protein transport protein SecG/Sec61-beta/Sbh; IPR030671: Protein transport Sec61-beta/Sbh	GO:0005784 CC: Sec61 translocon complex;GO:0006886 BP: intracellular protein transport	PF03911	IPR016482; IPR030671	GO:0005784; GO:0006886
TraesCS5B01G013500.1	tr|A0A0E0KEJ0|A0A0E0KEJ0_ORYPU	Phospho-2-dehydro-3-deoxyheptonate aldolase
TraesCS5B01G013600.1	tr|B6TY99|B6TY99_MAIZE	GTPase family protein	PF01926: 50S ribosome-binding GTPase	IPR006073: GTP binding domain; IPR023179: GTP-binding protein, orthogonal bundle domain; IPR027417: P-loop containing nucleoside triphosphate hydrolase	GO:0005525 MF: GTP binding	PF01926	IPR006073; IPR023179; IPR027417	GO:0005525
TraesCS5B01G013600.2	tr|B6TY99|B6TY99_MAIZE	GTPase family protein	PF01926: 50S ribosome-binding GTPase	IPR006073: GTP binding domain; IPR023179: GTP-binding protein, orthogonal bundle domain; IPR027417: P-loop containing nucleoside triphosphate hydrolase	GO:0005525 MF: GTP binding	PF01926	IPR006073; IPR023179; IPR027417	GO:0005525
TraesCS5B01G013700.1	tr|A0A1D1XZM3|A0A1D1XZM3_9ARAE	F-box protein
TraesCS5B01G013800.1	tr|M7ZCF8|M7ZCF8_TRIUA	Deoxyuridine 5'-triphosphate nucleotidohydrolase	PF00692: dUTPase	IPR008181: Deoxyuridine triphosphate nucleotidohydrolase; IPR029054: dUTPase-like	GO:0004170 MF: dUTP diphosphatase activity;GO:0046080 BP: dUTP metabolic process	PF00692	IPR008181; IPR029054	GO:0004170; GO:0046080
TraesCS5B01G013900.1	tr|K8E9G2|K8E9G2_9CHLO	MscS Mechanosensitive ion channel	PF00924: Mechanosensitive ion channel	IPR006685: Mechanosensitive ion channel MscS; IPR010920: LSM domain	GO:0016020 CC: membrane;GO:0055085 BP: transmembrane transport	PF00924	IPR006685; IPR010920	GO:0016020; GO:0055085
TraesCS5B01G014000.1	tr|M8B2V9|M8B2V9_AEGTA	Disease resistance protein RPM1	PF00931: NB-ARC domain; PF01419: Jacalin-like lectin domain	IPR001229: Jacalin-like lectin domain; IPR002182: NB-ARC; IPR011991: Winged helix-turn-helix DNA-binding domain; IPR027417: P-loop containing nucleoside triphosphate hydrolase; IPR032675: Leucine-rich repeat domain, L domain-like	GO:0043531 MF: ADP binding	PF00931; PF01419	IPR001229; IPR002182; IPR011991; IPR027417; IPR032675	GO:0043531
TraesCS5B01G014100.1	tr|W5FLQ4|W5FLQ4_WHEAT	WAT1-related protein	PF00892: EamA-like transporter family	IPR000620: EamA domain	GO:0016020 CC: membrane;GO:0016021 CC: integral component of membrane	PF00892	IPR000620	GO:0016020; GO:0016021
TraesCS5B01G014200.1	AT4G19670.7	RING/U-box superfamily protein	PF13456: Reverse transcriptase-like; PF01485: IBR domain, a half RING-finger domain	IPR001841: Zinc finger, RING-type; IPR002867: IBR domain; IPR012337: Ribonuclease H-like domain; IPR013083: Zinc finger, RING/FYVE/PHD-type; IPR017907: Zinc finger, RING-type, conserved site	GO:0003676 MF: nucleic acid binding;GO:0005515 MF: protein binding;GO:0008270 MF: zinc ion binding	PF13456; PF01485	IPR001841; IPR002867; IPR012337; IPR013083; IPR017907	GO:0003676; GO:0005515; GO:0008270
TraesCS5B01G014300.1	tr|F1SZ41|F1SZ41_ORYSI	Rf2 protein
TraesCS5B01G014400.1	tr|A0A059LRL9|A0A059LRL9_9CHLO	Ras family protein	PF00071: Ras family	IPR001806: Small GTPase superfamily; IPR005225: Small GTP-binding protein domain; IPR027417: P-loop containing nucleoside triphosphate hydrolase	GO:0003924 MF: GTPase activity;GO:0005525 MF: GTP binding	PF00071	IPR001806; IPR005225; IPR027417	GO:0003924; GO:0005525
TraesCS5B01G014500.1	tr|A0A1J6IPM2|A0A1J6IPM2_NICAT	Haloacid dehalogenase-like hydrolase domain-containing protein		IPR023214: HAD-like domain			IPR023214
TraesCS5B01G014500.2	tr|A0A1J3HBG0|A0A1J3HBG0_NOCCA	Haloacid dehalogenase-like hydrolase domain-containing protein		IPR023214: HAD-like domain			IPR023214
TraesCS5B01G014600.1	tr|A0A1D5ZI92|A0A1D5ZI92_WHEAT	Serine/threonine-protein kinase	PF01453: D-mannose binding lectin; PF00954: S-locus glycoprotein domain; PF08276: PAN-like domain; PF00069: Protein kinase domain	IPR000719: Protein kinase domain; IPR000858: S-locus glycoprotein domain; IPR001480: Bulb-type lectin domain; IPR003609: PAN/Apple domain; IPR008271: Serine/threonine-protein kinase, active site; IPR011009: Protein kinase-like domain; IPR017441: Protein kinase, ATP binding site; IPR024171: S-receptor-like serine/threonine-protein kinase	GO:0004672 MF: protein kinase activity;GO:0004674 MF: protein serine/threonine kinase activity;GO:0005524 MF: ATP binding;GO:0006468 BP: protein phosphorylation;GO:0048544 BP: recognition of pollen	PF01453; PF00954; PF08276; PF00069	IPR000719; IPR000858; IPR001480; IPR003609; IPR008271; IPR011009; IPR017441; IPR024171	GO:0004672; GO:0004674; GO:0005524; GO:0006468; GO:0048544
TraesCS5B01G014700.1	tr|A0A076KZH5|A0A076KZH5_9ORYZ	Terpene synthase	PF01397: Terpene synthase, N-terminal domain; PF03936: Terpene synthase family, metal binding domain	IPR001906: Terpene synthase, N-terminal domain; IPR005630: Terpene synthase, metal-binding domain; IPR008930: Terpenoid cyclases/protein prenyltransferase alpha-alpha toroid; IPR008949: Isoprenoid synthase domain	GO:0000287 MF: magnesium ion binding;GO:0008152 BP: metabolic process;GO:0010333 MF: terpene synthase activity;GO:0016829 MF: lyase activity	PF01397; PF03936	IPR001906; IPR005630; IPR008930; IPR008949	GO:0000287; GO:0008152; GO:0010333; GO:0016829
TraesCS5B01G014800.1	tr|A0A076KZH5|A0A076KZH5_9ORYZ	Terpene synthase	PF01397: Terpene synthase, N-terminal domain; PF03936: Terpene synthase family, metal binding domain	IPR001906: Terpene synthase, N-terminal domain; IPR005630: Terpene synthase, metal-binding domain; IPR008930: Terpenoid cyclases/protein prenyltransferase alpha-alpha toroid; IPR008949: Isoprenoid synthase domain	GO:0000287 MF: magnesium ion binding;GO:0008152 BP: metabolic process;GO:0010333 MF: terpene synthase activity;GO:0016829 MF: lyase activity	PF01397; PF03936	IPR001906; IPR005630; IPR008930; IPR008949	GO:0000287; GO:0008152; GO:0010333; GO:0016829
TraesCS5B01G014900.1	tr|A0A076KZH5|A0A076KZH5_9ORYZ	Terpene synthase	PF01397: Terpene synthase, N-terminal domain; PF03936: Terpene synthase family, metal binding domain	IPR001906: Terpene synthase, N-terminal domain; IPR005630: Terpene synthase, metal-binding domain; IPR008930: Terpenoid cyclases/protein prenyltransferase alpha-alpha toroid; IPR008949: Isoprenoid synthase domain	GO:0000287 MF: magnesium ion binding;GO:0008152 BP: metabolic process;GO:0010333 MF: terpene synthase activity;GO:0016829 MF: lyase activity	PF01397; PF03936	IPR001906; IPR005630; IPR008930; IPR008949	GO:0000287; GO:0008152; GO:0010333; GO:0016829
TraesCS5B01G015000.1	tr|M7ZVT0|M7ZVT0_TRIUA	ATP synthase subunit epsilon, mitochondrial	PF04627: Mitochondrial ATP synthase epsilon chain	IPR006721: ATP synthase, F1 complex, epsilon subunit, mitochondrial	GO:0000275 CC: mitochondrial proton-transporting ATP synthase complex, catalytic core F(1);GO:0015986 BP: ATP synthesis coupled proton transport;GO:0046933 MF: proton-transporting ATP synthase activity, rotational mechanism	PF04627	IPR006721	GO:0000275; GO:0015986; GO:0046933
TraesCS5B01G015100.1	tr|A0A1J3JJL4|A0A1J3JJL4_NOCCA	WAT1-related protein
TraesCS5B01G015200.1	tr|C6ZRN8|C6ZRN8_SOYBN	Receptor-like kinase	PF12819: Carbohydrate-binding protein of the ER; PF07714: Protein tyrosine kinase	IPR000719: Protein kinase domain; IPR001245: Serine-threonine/tyrosine-protein kinase, catalytic domain; IPR008271: Serine/threonine-protein kinase, active site; IPR011009: Protein kinase-like domain; IPR017441: Protein kinase, ATP binding site; IPR024788: Malectin-like carbohydrate-binding domain	GO:0004672 MF: protein kinase activity;GO:0005524 MF: ATP binding;GO:0006468 BP: protein phosphorylation	PF12819; PF07714	IPR000719; IPR001245; IPR008271; IPR011009; IPR017441; IPR024788	GO:0004672; GO:0005524; GO:0006468
TraesCS5B01G015300.1	AT5G41150.4	Restriction endonuclease, type II-like superfamily protein
TraesCS5B01G015400.1	AT2G46920.4	Protein phosphatase 2C family protein
TraesCS5B01G015500.1	tr|Q8S4P7|Q8S4P7_WHEAT	Thaumatin-like protein	PF00314: Thaumatin family	IPR001938: Thaumatin; IPR017949: Thaumatin, conserved site		PF00314	IPR001938; IPR017949
TraesCS5B01G015600.1	tr|Q8S4P7|Q8S4P7_WHEAT	Thaumatin-like protein	PF00314: Thaumatin family	IPR001938: Thaumatin; IPR017949: Thaumatin, conserved site		PF00314	IPR001938; IPR017949
TraesCS5B01G015700.1	tr|Q8S4P7|Q8S4P7_WHEAT	Thaumatin-like protein	PF00314: Thaumatin family	IPR001938: Thaumatin; IPR017949: Thaumatin, conserved site		PF00314	IPR001938; IPR017949
TraesCS5B01G015800.1	tr|Q8S4P7|Q8S4P7_WHEAT	Thaumatin-like protein	PF00314: Thaumatin family	IPR001938: Thaumatin		PF00314	IPR001938
TraesCS5B01G015900.1	tr|Q8S4P7|Q8S4P7_WHEAT	Thaumatin-like protein	PF00314: Thaumatin family	IPR001938: Thaumatin		PF00314	IPR001938
TraesCS5B01G016000.1	tr|Q8S4P7|Q8S4P7_WHEAT	Thaumatin-like protein	PF00314: Thaumatin family	IPR001938: Thaumatin; IPR017949: Thaumatin, conserved site		PF00314	IPR001938; IPR017949
TraesCS5B01G016100.1	tr|Q8S4P7|Q8S4P7_WHEAT	Thaumatin-like protein	PF00314: Thaumatin family	IPR001938: Thaumatin; IPR017949: Thaumatin, conserved site		PF00314	IPR001938; IPR017949
TraesCS6D01G214200.1	tr|A8MR82|A8MR82_ARATH	Surfeit locus protein 6	PF15459: 60S ribosome biogenesis protein Rrp14; PF04935: Surfeit locus protein 6	IPR029188: Ribosomal RNA-processing protein 14, N-terminal; IPR029190: Ribosomal RNA-processing protein 14/surfeit locus protein 6, C-terminal domain		PF15459; PF04935	IPR029188; IPR029190
TraesCS6D01G214300.1	tr|E3UJZ2|E3UJZ2_MAIZE	Yellow stripe-like transporter 12	PF03169: OPT oligopeptide transporter protein	IPR004813: Oligopeptide transporter, OPT superfamily	GO:0055085 BP: transmembrane transport	PF03169	IPR004813	GO:0055085
TraesCS6D01G214400.1	tr|A0A1D1Y4J1|A0A1D1Y4J1_9ARAE	Replication protein A subunit	PF01336: OB-fold nucleic acid binding domain; PF08784: Replication protein A C terminal	IPR004365: OB-fold nucleic acid binding domain, AA-tRNA synthetase-type; IPR011991: Winged helix-turn-helix DNA-binding domain; IPR012340: Nucleic acid-binding, OB-fold; IPR014646: Replication factor A protein 2; IPR014892: Replication protein A, C-terminal	GO:0003676 MF: nucleic acid binding;GO:0003677 MF: DNA binding;GO:0005634 CC: nucleus;GO:0006260 BP: DNA replication;GO:0006281 BP: DNA repair;GO:0006310 BP: DNA recombination	PF01336; PF08784	IPR004365; IPR011991; IPR012340; IPR014646; IPR014892	GO:0003676; GO:0003677; GO:0005634; GO:0006260; GO:0006281; GO:0006310
TraesCS6D01G214400.2	tr|A0A1D1Z493|A0A1D1Z493_9ARAE	Replication protein A subunit	PF01336: OB-fold nucleic acid binding domain; PF08784: Replication protein A C terminal	IPR004365: OB-fold nucleic acid binding domain, AA-tRNA synthetase-type; IPR011991: Winged helix-turn-helix DNA-binding domain; IPR012340: Nucleic acid-binding, OB-fold; IPR014646: Replication factor A protein 2; IPR014892: Replication protein A, C-terminal	GO:0003676 MF: nucleic acid binding;GO:0003677 MF: DNA binding;GO:0005634 CC: nucleus;GO:0006260 BP: DNA replication;GO:0006281 BP: DNA repair;GO:0006310 BP: DNA recombination	PF01336; PF08784	IPR004365; IPR011991; IPR012340; IPR014646; IPR014892	GO:0003676; GO:0003677; GO:0005634; GO:0006260; GO:0006281; GO:0006310
TraesCS6D01G214400.3	tr|A0A1D1Y4J1|A0A1D1Y4J1_9ARAE	Replication protein A subunit	PF01336: OB-fold nucleic acid binding domain; PF08784: Replication protein A C terminal	IPR004365: OB-fold nucleic acid binding domain, AA-tRNA synthetase-type; IPR011991: Winged helix-turn-helix DNA-binding domain; IPR012340: Nucleic acid-binding, OB-fold; IPR014646: Replication factor A protein 2; IPR014892: Replication protein A, C-terminal	GO:0003676 MF: nucleic acid binding;GO:0003677 MF: DNA binding;GO:0005634 CC: nucleus;GO:0006260 BP: DNA replication;GO:0006281 BP: DNA repair;GO:0006310 BP: DNA recombination	PF01336; PF08784	IPR004365; IPR011991; IPR012340; IPR014646; IPR014892	GO:0003676; GO:0003677; GO:0005634; GO:0006260; GO:0006281; GO:0006310
TraesCS6D01G214500.1	tr|A0A072VER9|A0A072VER9_MEDTR	Protein phosphatase 2C family protein	PF07228: Stage II sporulation protein E (SpoIIE)	IPR001932: PPM-type phosphatase domain	GO:0003824 MF: catalytic activity	PF07228	IPR001932	GO:0003824
TraesCS6D01G214600.1	tr|A0A067XTK4|A0A067XTK4_CICAR	UDP-glycosyltransferase	PF00201: UDP-glucoronosyl and UDP-glucosyl transferase	IPR002213: UDP-glucuronosyl/UDP-glucosyltransferase	GO:0008152 BP: metabolic process;GO:0016758 MF: transferase activity, transferring hexosyl groups	PF00201	IPR002213	GO:0008152; GO:0016758
TraesCS6D01G214700.1	tr|A0A1D6AKZ2|A0A1D6AKZ2_WHEAT	ATP-dependent Clp protease proteolytic subunit	PF00574: Clp protease	IPR001907: ATP-dependent Clp protease proteolytic subunit; IPR018215: ClpP, Ser active site; IPR023562: Clp protease proteolytic subunit /Translocation-enhancing protein TepA; IPR029045: ClpP/crotonase-like domain; IPR033135: ClpP, histidine active site	GO:0004252 MF: serine-type endopeptidase activity;GO:0006508 BP: proteolysis	PF00574	IPR001907; IPR018215; IPR023562; IPR029045; IPR033135	GO:0004252; GO:0006508
TraesCS6D01G214800.1	sp|Q8RQD1|GLND_AZOBR	Bifunctional uridylyltransferase/uridylyl-removing enzyme	PF01842: ACT domain	IPR002912: ACT domain	GO:0008152 BP: metabolic process;GO:0016597 MF: amino acid binding	PF01842	IPR002912	GO:0008152; GO:0016597
TraesCS6D01G214800.2	sp|P56884|GLND_RHIME	Bifunctional uridylyltransferase/uridylyl-removing enzyme	PF01842: ACT domain	IPR002912: ACT domain	GO:0008152 BP: metabolic process;GO:0016597 MF: amino acid binding	PF01842	IPR002912	GO:0008152; GO:0016597
TraesCS6D01G214900.1	tr|A0A1J3ICK4|A0A1J3ICK4_NOCCA	SET domain-containing protein 9
TraesCS6D01G215000.1	tr|A0A1D6BAR0|A0A1D6BAR0_WHEAT	Carboxypeptidase	PF00450: Serine carboxypeptidase	IPR001563: Peptidase S10, serine carboxypeptidase; IPR018202: Serine carboxypeptidase, serine active site; IPR029058: Alpha/Beta hydrolase fold; IPR033124: Serine carboxypeptidases, histidine active site	GO:0004185 MF: serine-type carboxypeptidase activity;GO:0006508 BP: proteolysis	PF00450	IPR001563; IPR018202; IPR029058; IPR033124	GO:0004185; GO:0006508
TraesCS6D01G215100.1	tr|N1QW30|N1QW30_AEGTA	Protein disulfide-isomerase	PF00085: Thioredoxin; PF13848: Thioredoxin-like domain	IPR012336: Thioredoxin-like fold; IPR013766: Thioredoxin domain; IPR017937: Thioredoxin, conserved site	GO:0045454 BP: cell redox homeostasis	PF00085; PF13848	IPR012336; IPR013766; IPR017937	GO:0045454
TraesCS6D01G215200.1	tr|A0A199VQC0|A0A199VQC0_ANACO	Trafficking protein particle complex subunit 12	PF13432: Tetratricopeptide repeat	IPR011990: Tetratricopeptide-like helical domain; IPR013026: Tetratricopeptide repeat-containing domain; IPR019734: Tetratricopeptide repeat	GO:0005515 MF: protein binding	PF13432	IPR011990; IPR013026; IPR019734	GO:0005515
TraesCS6D01G215300.1	tr|E9M5R5|E9M5R5_WHEAT	Nitrilase	PF00795: Carbon-nitrogen hydrolase	IPR000132: Nitrilase/cyanide hydratase, conserved site; IPR003010: Carbon-nitrogen hydrolase	GO:0006807 BP: nitrogen compound metabolic process;GO:0016810 MF: hydrolase activity, acting on carbon-nitrogen (but not peptide) bonds	PF00795	IPR000132; IPR003010	GO:0006807; GO:0016810
TraesCS6D01G215400.1	tr|C5XY71|C5XY71_SORBI	Nitrilase	PF00795: Carbon-nitrogen hydrolase	IPR000132: Nitrilase/cyanide hydratase, conserved site; IPR003010: Carbon-nitrogen hydrolase	GO:0006807 BP: nitrogen compound metabolic process;GO:0016810 MF: hydrolase activity, acting on carbon-nitrogen (but not peptide) bonds	PF00795	IPR000132; IPR003010	GO:0006807; GO:0016810
TraesCS6D01G215400.2	tr|C5XY71|C5XY71_SORBI	Nitrilase	PF00795: Carbon-nitrogen hydrolase	IPR000132: Nitrilase/cyanide hydratase, conserved site; IPR003010: Carbon-nitrogen hydrolase	GO:0006807 BP: nitrogen compound metabolic process;GO:0016810 MF: hydrolase activity, acting on carbon-nitrogen (but not peptide) bonds	PF00795	IPR000132; IPR003010	GO:0006807; GO:0016810
TraesCS6D01G215400.3	tr|C5XY71|C5XY71_SORBI	Nitrilase	PF00795: Carbon-nitrogen hydrolase	IPR000132: Nitrilase/cyanide hydratase, conserved site; IPR003010: Carbon-nitrogen hydrolase	GO:0006807 BP: nitrogen compound metabolic process;GO:0016810 MF: hydrolase activity, acting on carbon-nitrogen (but not peptide) bonds	PF00795	IPR000132; IPR003010	GO:0006807; GO:0016810
TraesCS6D01G215500.1	tr|A0A1D6B9P3|A0A1D6B9P3_WHEAT	NAD(P)H-hydrate epimerase	PF03853: YjeF-related protein N-terminus; PF01243: Pyridoxamine 5'-phosphate oxidase; PF10590: Pyridoxine 5'-phosphate oxidase C-terminal dimerisation region	IPR000659: Pyridoxamine 5'-phosphate oxidase; IPR004443: YjeF N-terminal domain; IPR011576: Pyridoxamine 5'-phosphate oxidase-like, FMN-binding domain; IPR012349: FMN-binding split barrel; IPR019576: Pyridoxine 5'-phosphate oxidase, dimerisation, C-terminal; IPR019740: Pyridoxamine 5'-phosphate oxidase, conserved site	GO:0004733 MF: pyridoxamine-phosphate oxidase activity;GO:0008615 BP: pyridoxine biosynthetic process;GO:0010181 MF: FMN binding;GO:0016491 MF: oxidoreductase activity;GO:0016638 MF: oxidoreductase activity, acting on the CH-NH2 group of donors;GO:0055114 BP: oxidation-reduction process	PF03853; PF01243; PF10590	IPR000659; IPR004443; IPR011576; IPR012349; IPR019576; IPR019740	GO:0004733; GO:0008615; GO:0010181; GO:0016491; GO:0016638; GO:0055114
TraesCS6D01G215500.2	tr|A0A1D6B9N9|A0A1D6B9N9_WHEAT	NAD(P)H-hydrate epimerase	PF03853: YjeF-related protein N-terminus; PF01243: Pyridoxamine 5'-phosphate oxidase; PF10590: Pyridoxine 5'-phosphate oxidase C-terminal dimerisation region	IPR000659: Pyridoxamine 5'-phosphate oxidase; IPR004443: YjeF N-terminal domain; IPR011576: Pyridoxamine 5'-phosphate oxidase-like, FMN-binding domain; IPR012349: FMN-binding split barrel; IPR019576: Pyridoxine 5'-phosphate oxidase, dimerisation, C-terminal; IPR019740: Pyridoxamine 5'-phosphate oxidase, conserved site	GO:0004733 MF: pyridoxamine-phosphate oxidase activity;GO:0008615 BP: pyridoxine biosynthetic process;GO:0010181 MF: FMN binding;GO:0016491 MF: oxidoreductase activity;GO:0016638 MF: oxidoreductase activity, acting on the CH-NH2 group of donors;GO:0055114 BP: oxidation-reduction process	PF03853; PF01243; PF10590	IPR000659; IPR004443; IPR011576; IPR012349; IPR019576; IPR019740	GO:0004733; GO:0008615; GO:0010181; GO:0016491; GO:0016638; GO:0055114
TraesCS6D01G215500.3	tr|A0A1D6B9P2|A0A1D6B9P2_WHEAT	NAD(P)H-hydrate epimerase	PF03853: YjeF-related protein N-terminus; PF01243: Pyridoxamine 5'-phosphate oxidase; PF10590: Pyridoxine 5'-phosphate oxidase C-terminal dimerisation region	IPR000659: Pyridoxamine 5'-phosphate oxidase; IPR004443: YjeF N-terminal domain; IPR011576: Pyridoxamine 5'-phosphate oxidase-like, FMN-binding domain; IPR012349: FMN-binding split barrel; IPR019576: Pyridoxine 5'-phosphate oxidase, dimerisation, C-terminal; IPR019740: Pyridoxamine 5'-phosphate oxidase, conserved site	GO:0004733 MF: pyridoxamine-phosphate oxidase activity;GO:0008615 BP: pyridoxine biosynthetic process;GO:0010181 MF: FMN binding;GO:0016491 MF: oxidoreductase activity;GO:0016638 MF: oxidoreductase activity, acting on the CH-NH2 group of donors;GO:0055114 BP: oxidation-reduction process	PF03853; PF01243; PF10590	IPR000659; IPR004443; IPR011576; IPR012349; IPR019576; IPR019740	GO:0004733; GO:0008615; GO:0010181; GO:0016491; GO:0016638; GO:0055114
TraesCS6D01G215600.1	tr|G7KFC0|G7KFC0_MEDTR	Beta-1,3-galactosyltransferase-like protein	PF00337: Galactoside-binding lectin; PF01762: Galactosyltransferase	IPR001079: Galectin, carbohydrate recognition domain; IPR002659: Glycosyl transferase, family 31; IPR013320: Concanavalin A-like lectin/glucanase domain	GO:0006486 BP: protein glycosylation;GO:0008378 MF: galactosyltransferase activity;GO:0016020 CC: membrane;GO:0030246 MF: carbohydrate binding	PF00337; PF01762	IPR001079; IPR002659; IPR013320	GO:0006486; GO:0008378; GO:0016020; GO:0030246
TraesCS6D01G215700.1	tr|A0A1E5V0S2|A0A1E5V0S2_9POAL	B3 domain-containing protein	PF02362: B3 DNA binding domain	IPR003340: B3 DNA binding domain; IPR015300: DNA-binding pseudobarrel domain	GO:0003677 MF: DNA binding	PF02362	IPR003340; IPR015300	GO:0003677
TraesCS6D01G215800.1	AT1G56400.1	F-box family protein		IPR001810: F-box domain; IPR032675: Leucine-rich repeat domain, L domain-like	GO:0005515 MF: protein binding		IPR001810; IPR032675	GO:0005515
TraesCS6D01G215800.2	tr|D7LTV8|D7LTV8_ARALL	F-box family protein	PF00646: F-box domain	IPR001810: F-box domain; IPR032675: Leucine-rich repeat domain, L domain-like	GO:0005515 MF: protein binding	PF00646	IPR001810; IPR032675	GO:0005515
TraesCS6D01G215900.1	tr|A0A1E5VZL3|A0A1E5VZL3_9POAL	E2F-associated phosphoprotein	PF10238: E2F-associated phosphoprotein	IPR019370: E2F-associated phosphoprotein		PF10238	IPR019370
TraesCS6D01G216000.1	sp|P0CY21|HAL21_CANAW	3'(2'),5'-bisphosphate nucleotidase 1	PF00459: Inositol monophosphatase family	IPR000760: Inositol monophosphatase-like; IPR020583: Inositol monophosphatase, metal-binding site	GO:0046854 BP: phosphatidylinositol phosphorylation	PF00459	IPR000760; IPR020583	GO:0046854
TraesCS6D01G216100.1	tr|A0A060D1M6|A0A060D1M6_MAIZE	TCP transcription factor	PF03634: TCP family transcription factor	IPR005333: Transcription factor, TCP; IPR017887: Transcription factor TCP subgroup		PF03634	IPR005333; IPR017887
TraesCS6D01G216200.1	tr|Q10PW0|Q10PW0_ORYSJ	BolA-like protein, expressed	PF01722: BolA-like protein	IPR002634: BolA protein		PF01722	IPR002634
TraesCS6D01G216300.1	tr|A0A0D2JB07|A0A0D2JB07_9CHLO	ATP-dependent RNA helicase	PF00270: DEAD/DEAH box helicase; PF00271: Helicase conserved C-terminal domain	IPR001650: Helicase, C-terminal; IPR011545: DEAD/DEAH box helicase domain; IPR014001: Helicase superfamily 1/2, ATP-binding domain; IPR014014: RNA helicase, DEAD-box type, Q motif; IPR027417: P-loop containing nucleoside triphosphate hydrolase	GO:0003676 MF: nucleic acid binding;GO:0005524 MF: ATP binding	PF00270; PF00271	IPR001650; IPR011545; IPR014001; IPR014014; IPR027417	GO:0003676; GO:0005524
TraesCS6D01G216400.1	tr|I3SW78|I3SW78_MEDTR	F-box/LRR protein	PF13516: Leucine Rich repeat	IPR001611: Leucine-rich repeat; IPR006553: Leucine-rich repeat, cysteine-containing subtype; IPR032675: Leucine-rich repeat domain, L domain-like	GO:0005515 MF: protein binding	PF13516	IPR001611; IPR006553; IPR032675	GO:0005515
TraesCS6D01G216500.1	tr|A0A0K9PHT2|A0A0K9PHT2_ZOSMR	GRAM domain-containing protein / ABA-responsive	PF02893: GRAM domain	IPR004182: GRAM domain; IPR011993: PH domain-like		PF02893	IPR004182; IPR011993
TraesCS6D01G216600.1	tr|A0A061E267|A0A061E267_THECC	GRAM domain-containing protein / ABA-responsive protein-related	PF02893: GRAM domain	IPR004182: GRAM domain; IPR011993: PH domain-like		PF02893	IPR004182; IPR011993
TraesCS6D01G216700.1	tr|A0A193D9W8|A0A193D9W8_9POAL	DNA-directed RNA polymerase subunit beta
TraesCS6D01G216800.1	sp|Q0HJG0|LOLD_SHESM	Lipoprotein-releasing system ATP-binding protein LolD
TraesCS6D01G216900.1	AT1G73390.7	Endosomal targeting BRO1-like domain-containing protein	PF03097: BRO1-like domain	IPR004328: BRO1 domain		PF03097	IPR004328
TraesCS6D01G217000.1	tr|A0A0A0R9P1|A0A0A0R9P1_MUSAC	Alcohol dehydrogenase	PF08240: Alcohol dehydrogenase GroES-like domain	IPR002328: Alcohol dehydrogenase, zinc-type, conserved site; IPR011032: GroES-like; IPR013154: Alcohol dehydrogenase, N-terminal; IPR016040: NAD(P)-binding domain	GO:0008270 MF: zinc ion binding;GO:0016491 MF: oxidoreductase activity;GO:0055114 BP: oxidation-reduction process	PF08240	IPR002328; IPR011032; IPR013154; IPR016040	GO:0008270; GO:0016491; GO:0055114
TraesCS6D01G217000.2	tr|B9H299|B9H299_POPTR	Alcohol dehydrogenase family protein	PF08240: Alcohol dehydrogenase GroES-like domain; PF00107: Zinc-binding dehydrogenase	IPR002328: Alcohol dehydrogenase, zinc-type, conserved site; IPR011032: GroES-like; IPR013149: Alcohol dehydrogenase, C-terminal; IPR013154: Alcohol dehydrogenase, N-terminal; IPR016040: NAD(P)-binding domain	GO:0008270 MF: zinc ion binding;GO:0016491 MF: oxidoreductase activity;GO:0055114 BP: oxidation-reduction process	PF08240; PF00107	IPR002328; IPR011032; IPR013149; IPR013154; IPR016040	GO:0008270; GO:0016491; GO:0055114
TraesCS6D01G217000.3	tr|A0A0A0R9P1|A0A0A0R9P1_MUSAC	Alcohol dehydrogenase	PF08240: Alcohol dehydrogenase GroES-like domain; PF00107: Zinc-binding dehydrogenase	IPR002328: Alcohol dehydrogenase, zinc-type, conserved site; IPR011032: GroES-like; IPR013149: Alcohol dehydrogenase, C-terminal; IPR013154: Alcohol dehydrogenase, N-terminal; IPR016040: NAD(P)-binding domain	GO:0008270 MF: zinc ion binding;GO:0016491 MF: oxidoreductase activity;GO:0055114 BP: oxidation-reduction process	PF08240; PF00107	IPR002328; IPR011032; IPR013149; IPR013154; IPR016040	GO:0008270; GO:0016491; GO:0055114
TraesCS6D01G217100.1	AT1G48840.1	heat-inducible transcription repressor (DUF639)	PF04842: Plant protein of unknown function (DUF639)	IPR006927: Protein of unknown function DUF639		PF04842	IPR006927
TraesCS6D01G217200.1	tr|A0A1I9LLX0|A0A1I9LLX0_ARATH	DNA binding protein
TraesCS6D01G217200.2	tr|A0A1I9LLX0|A0A1I9LLX0_ARATH	DNA binding protein
TraesCS6D01G217300.1	AT1G79590.3	syntaxin of plants 52
TraesCS6D01G217400.1	tr|D0ABF7|D0ABF7_9ORYZ	OO_Ba0013J05-OO_Ba0033A15.14 protein
TraesCS6D01G217500.1	tr|A0A1E5UPY2|A0A1E5UPY2_9POAL	Ferredoxin-thioredoxin reductase, variable chain	PF02941: Ferredoxin thioredoxin reductase variable alpha chain	IPR004207: Ferredoxin thioredoxin reductase, alpha chain; IPR008990: Electron transport accessory protein-like domain	GO:0015979 BP: photosynthesis	PF02941	IPR004207; IPR008990	GO:0015979
TraesCS6D01G217600.1	tr|A0A0K9NQV1|A0A0K9NQV1_ZOSMR	pH-response regulator protein palA/RIM20	PF03097: BRO1-like domain	IPR004328: BRO1 domain		PF03097	IPR004328
TraesCS6D01G217700.1	tr|A9T139|A9T139_PHYPA	DsRNA-specific nuclease dicer and related ribonuclease
TraesCS6D01G217800.1	AT5G07580.1	ethylene-responsive transcription factor	PF00847: AP2 domain	IPR001471: AP2/ERF domain; IPR016177: DNA-binding domain	GO:0003677 MF: DNA binding;GO:0003700 MF: transcription factor activity, sequence-specific DNA binding;GO:0006355 BP: regulation of transcription, DNA-templated	PF00847	IPR001471; IPR016177	GO:0003677; GO:0003700; GO:0006355
TraesCS6D01G217900.1	tr|B9T7M5|B9T7M5_RICCO	WD-repeat protein, putative	PF00400: WD domain, G-beta repeat	IPR001680: WD40 repeat; IPR015943: WD40/YVTN repeat-like-containing domain; IPR017986: WD40-repeat-containing domain; IPR019775: WD40 repeat, conserved site; IPR020472: G-protein beta WD-40 repeat	GO:0005515 MF: protein binding	PF00400	IPR001680; IPR015943; IPR017986; IPR019775; IPR020472	GO:0005515
TraesCS6D01G217900.2	tr|B9T7M5|B9T7M5_RICCO	WD-repeat protein, putative	PF00400: WD domain, G-beta repeat	IPR001680: WD40 repeat; IPR015943: WD40/YVTN repeat-like-containing domain; IPR017986: WD40-repeat-containing domain; IPR019775: WD40 repeat, conserved site; IPR020472: G-protein beta WD-40 repeat	GO:0005515 MF: protein binding	PF00400	IPR001680; IPR015943; IPR017986; IPR019775; IPR020472	GO:0005515
TraesCS6D01G218000.1	tr|A0A0K9PYY1|A0A0K9PYY1_ZOSMR	RNA polymerase II C-terminal domain phosphatase-like protein	PF03031: NLI interacting factor-like phosphatase	IPR004274: FCP1 homology domain; IPR023214: HAD-like domain		PF03031	IPR004274; IPR023214
TraesCS6D01G218000.2	tr|A0A0K9PYY1|A0A0K9PYY1_ZOSMR	RNA polymerase II C-terminal domain phosphatase-like protein	PF03031: NLI interacting factor-like phosphatase; PF00035: Double-stranded RNA binding motif	IPR004274: FCP1 homology domain; IPR014720: Double-stranded RNA-binding domain; IPR023214: HAD-like domain		PF03031; PF00035	IPR004274; IPR014720; IPR023214
TraesCS6D01G218000.3	tr|A0A0K9PYY1|A0A0K9PYY1_ZOSMR	RNA polymerase II C-terminal domain phosphatase-like protein	PF03031: NLI interacting factor-like phosphatase; PF00035: Double-stranded RNA binding motif	IPR004274: FCP1 homology domain; IPR014720: Double-stranded RNA-binding domain; IPR023214: HAD-like domain		PF03031; PF00035	IPR004274; IPR014720; IPR023214
TraesCS6D01G218000.4	tr|A0A0K9PYY1|A0A0K9PYY1_ZOSMR	RNA polymerase II C-terminal domain phosphatase-like protein	PF03031: NLI interacting factor-like phosphatase; PF00035: Double-stranded RNA binding motif	IPR004274: FCP1 homology domain; IPR014720: Double-stranded RNA-binding domain; IPR023214: HAD-like domain		PF03031; PF00035	IPR004274; IPR014720; IPR023214
TraesCS6D01G218000.5	tr|A0A0K9PYY1|A0A0K9PYY1_ZOSMR	RNA polymerase II C-terminal domain phosphatase-like protein	PF03031: NLI interacting factor-like phosphatase; PF00035: Double-stranded RNA binding motif	IPR004274: FCP1 homology domain; IPR014720: Double-stranded RNA-binding domain; IPR023214: HAD-like domain		PF03031; PF00035	IPR004274; IPR014720; IPR023214
TraesCS6D01G218100.1	tr|G7KS82|G7KS82_MEDTR	Receptor-like kinase	PF00069: Protein kinase domain	IPR000719: Protein kinase domain; IPR011009: Protein kinase-like domain	GO:0004672 MF: protein kinase activity;GO:0005524 MF: ATP binding;GO:0006468 BP: protein phosphorylation	PF00069	IPR000719; IPR011009	GO:0004672; GO:0005524; GO:0006468
TraesCS6D01G218200.1	tr|Q8LMG0|Q8LMG0_ORYSJ	HNH endonuclease family protein, expressed	PF01844: HNH endonuclease	IPR002711: HNH endonuclease; IPR003615: HNH nuclease	GO:0003676 MF: nucleic acid binding;GO:0004519 MF: endonuclease activity	PF01844	IPR002711; IPR003615	GO:0003676; GO:0004519
TraesCS6D01G218200.2	tr|Q8LMG0|Q8LMG0_ORYSJ	HNH endonuclease family protein, expressed	PF01844: HNH endonuclease	IPR002711: HNH endonuclease; IPR003615: HNH nuclease	GO:0003676 MF: nucleic acid binding;GO:0004519 MF: endonuclease activity	PF01844	IPR002711; IPR003615	GO:0003676; GO:0004519
TraesCS6D01G218300.1	tr|M7Y7A2|M7Y7A2_TRIUA	CBS domain-containing protein CBSX5	PF00571: CBS domain	IPR000644: CBS domain		PF00571	IPR000644
TraesCS6D01G218400.1	AT1G51710.2	ubiquitin-specific protease 6
TraesCS6D01G218500.1	tr|Q14F61|Q14F61_WHEAT	Expansin protein	PF03330: Lytic transglycolase; PF01357: Pollen allergen	IPR005795: Major pollen allergen Lol pI; IPR007112: Expansin/pollen allergen, DPBB domain; IPR007117: Expansin, cellulose-binding-like domain; IPR007118: Expansin/Lol pI; IPR009009: RlpA-like protein, double-psi beta-barrel domain	GO:0005576 CC: extracellular region;GO:0019953 BP: sexual reproduction	PF03330; PF01357	IPR005795; IPR007112; IPR007117; IPR007118; IPR009009	GO:0005576; GO:0019953
TraesCS6D01G218600.1	tr|W9QRE2|W9QRE2_9ROSA	E3 ubiquitin-protein ligase	PF00097: Zinc finger, C3HC4 type (RING finger)	IPR001841: Zinc finger, RING-type; IPR013083: Zinc finger, RING/FYVE/PHD-type; IPR017907: Zinc finger, RING-type, conserved site; IPR018957: Zinc finger, C3HC4 RING-type	GO:0005515 MF: protein binding;GO:0008270 MF: zinc ion binding;GO:0046872 MF: metal ion binding	PF00097	IPR001841; IPR013083; IPR017907; IPR018957	GO:0005515; GO:0008270; GO:0046872
TraesCS6D01G218700.1	tr|A0A0K9PV75|A0A0K9PV75_ZOSMR	Calcium-dependent lipid-binding domain-containing protein	PF00168: C2 domain	IPR000008: C2 domain	GO:0005515 MF: protein binding	PF00168	IPR000008	GO:0005515
TraesCS6D01G218800.1	tr|A0A072UDY7|A0A072UDY7_MEDTR	Clavata3/ESR (CLE) gene family member
TraesCS6D01G218900.1	tr|G5DXK7|G5DXK7_SILLA	Membrane steroid-binding protein	PF00173: Cytochrome b5-like Heme/Steroid binding domain	IPR001199: Cytochrome b5-like heme/steroid binding domain		PF00173	IPR001199
TraesCS6D01G219000.1	tr|E7CWB5|E7CWB5_WHEAT	Lectin receptor kinase	PF00139: Legume lectin domain; PF00069: Protein kinase domain	IPR000719: Protein kinase domain; IPR001220: Legume lectin domain; IPR008271: Serine/threonine-protein kinase, active site; IPR011009: Protein kinase-like domain; IPR013320: Concanavalin A-like lectin/glucanase domain; IPR017441: Protein kinase, ATP binding site; IPR019825: Legume lectin, beta chain, Mn/Ca-binding site	GO:0004672 MF: protein kinase activity;GO:0005524 MF: ATP binding;GO:0006468 BP: protein phosphorylation;GO:0030246 MF: carbohydrate binding	PF00139; PF00069	IPR000719; IPR001220; IPR008271; IPR011009; IPR013320; IPR017441; IPR019825	GO:0004672; GO:0005524; GO:0006468; GO:0030246
TraesCS6D01G219100.1	tr|A0A1D5TZ18|A0A1D5TZ18_WHEAT	UBX domain-containing protein	PF14555: UBA-like domain; PF13899: Thioredoxin-like	IPR001012: UBX domain; IPR006577: UAS; IPR012336: Thioredoxin-like fold; IPR029071: Ubiquitin-related domain	GO:0005515 MF: protein binding	PF14555; PF13899	IPR001012; IPR006577; IPR012336; IPR029071	GO:0005515
TraesCS6D01G219200.1	tr|I3QD69|I3QD69_ORYSA	LIM domain containing protein	PF00412: LIM domain	IPR001781: Zinc finger, LIM-type	GO:0008270 MF: zinc ion binding	PF00412	IPR001781	GO:0008270
TraesCS6D01G219300.1	tr|B4FNQ6|B4FNQ6_MAIZE	MYB transcription factor	PF00249: Myb-like DNA-binding domain	IPR001005: SANT/Myb domain; IPR009057: Homeobox domain-like; IPR017930: Myb domain	GO:0003677 MF: DNA binding	PF00249	IPR001005; IPR009057; IPR017930	GO:0003677
TraesCS6D01G219400.1	tr|A0A061SBT7|A0A061SBT7_9CHLO	ATP-dependent RNA helicase	PF00270: DEAD/DEAH box helicase; PF00271: Helicase conserved C-terminal domain	IPR000629: ATP-dependent RNA helicase DEAD-box, conserved site; IPR001650: Helicase, C-terminal; IPR011545: DEAD/DEAH box helicase domain; IPR014001: Helicase superfamily 1/2, ATP-binding domain; IPR014014: RNA helicase, DEAD-box type, Q motif; IPR027417: P-loop containing nucleoside triphosphate hydrolase	GO:0003676 MF: nucleic acid binding;GO:0005524 MF: ATP binding	PF00270; PF00271	IPR000629; IPR001650; IPR011545; IPR014001; IPR014014; IPR027417	GO:0003676; GO:0005524
TraesCS6D01G232900.1	AT3G24360.6	ATP-dependent caseinolytic (Clp) protease/crotonase family protein
TraesCS6D01G233000.1	tr|A0A199V3Z5|A0A199V3Z5_ANACO	E3 ubiquitin-protein ligase BRE1-like 1	PF13923: Zinc finger, C3HC4 type (RING finger)	IPR001841: Zinc finger, RING-type; IPR013083: Zinc finger, RING/FYVE/PHD-type; IPR017907: Zinc finger, RING-type, conserved site	GO:0005515 MF: protein binding;GO:0008270 MF: zinc ion binding	PF13923	IPR001841; IPR013083; IPR017907	GO:0005515; GO:0008270
TraesCS6D01G233000.2	tr|A0A199V3Z5|A0A199V3Z5_ANACO	E3 ubiquitin-protein ligase BRE1-like 1	PF13923: Zinc finger, C3HC4 type (RING finger)	IPR001841: Zinc finger, RING-type; IPR013083: Zinc finger, RING/FYVE/PHD-type; IPR017907: Zinc finger, RING-type, conserved site	GO:0005515 MF: protein binding;GO:0008270 MF: zinc ion binding	PF13923	IPR001841; IPR013083; IPR017907	GO:0005515; GO:0008270
TraesCS6D01G233000.3	tr|G7KUW6|G7KUW6_MEDTR	E3 ubiquitin-protein ligase BRE1-like protein	PF13923: Zinc finger, C3HC4 type (RING finger)	IPR001841: Zinc finger, RING-type; IPR013083: Zinc finger, RING/FYVE/PHD-type; IPR017907: Zinc finger, RING-type, conserved site	GO:0005515 MF: protein binding;GO:0008270 MF: zinc ion binding	PF13923	IPR001841; IPR013083; IPR017907	GO:0005515; GO:0008270
TraesCS6D01G233000.4	tr|A0A199V3Z5|A0A199V3Z5_ANACO	E3 ubiquitin-protein ligase BRE1-like 1	PF13923: Zinc finger, C3HC4 type (RING finger)	IPR001841: Zinc finger, RING-type; IPR013083: Zinc finger, RING/FYVE/PHD-type; IPR017907: Zinc finger, RING-type, conserved site	GO:0005515 MF: protein binding;GO:0008270 MF: zinc ion binding	PF13923	IPR001841; IPR013083; IPR017907	GO:0005515; GO:0008270
TraesCS6D01G233000.5	tr|A0A199V3Z5|A0A199V3Z5_ANACO	E3 ubiquitin-protein ligase BRE1-like 1	PF13923: Zinc finger, C3HC4 type (RING finger)	IPR001841: Zinc finger, RING-type; IPR013083: Zinc finger, RING/FYVE/PHD-type; IPR017907: Zinc finger, RING-type, conserved site	GO:0005515 MF: protein binding;GO:0008270 MF: zinc ion binding	PF13923	IPR001841; IPR013083; IPR017907	GO:0005515; GO:0008270
TraesCS6D01G233100.1	AT3G14590.5	Calcium-dependent lipid-binding (CaLB domain) family protein
TraesCS6D01G233200.1	tr|Q949C2|Q949C2_ORYSA	Anaphase-promoting complex subunit 8-like protein	PF04049: Anaphase promoting complex subunit 8 / Cdc23; PF13181: Tetratricopeptide repeat; PF13414: TPR repeat; PF13176: Tetratricopeptide repeat	IPR007192: Cdc23; IPR011990: Tetratricopeptide-like helical domain; IPR013026: Tetratricopeptide repeat-containing domain; IPR019734: Tetratricopeptide repeat	GO:0005515 MF: protein binding;GO:0005680 CC: anaphase-promoting complex;GO:0030071 BP: regulation of mitotic metaphase/anaphase transition	PF04049; PF13181; PF13414; PF13176	IPR007192; IPR011990; IPR013026; IPR019734	GO:0005515; GO:0005680; GO:0030071
TraesCS6D01G233300.1	tr|A0A061FKT7|A0A061FKT7_THECC	RING/U-box superfamily protein	PF13639: Ring finger domain	IPR001841: Zinc finger, RING-type; IPR013083: Zinc finger, RING/FYVE/PHD-type	GO:0005515 MF: protein binding;GO:0008270 MF: zinc ion binding	PF13639	IPR001841; IPR013083	GO:0005515; GO:0008270
TraesCS6D01G233400.1	tr|Q9LQR2|Q9LQR2_ARATH	LYR family of Fe/S cluster biogenesis protein	PF05347: Complex 1 protein (LYR family)	IPR008011: Complex 1 LYR protein		PF05347	IPR008011
TraesCS6D01G233500.1	AT5G62900.1	basic-leucine zipper transcription factor K
TraesCS6D01G233600.1	AT5G67240.3	small RNA degrading nuclease 3
TraesCS6D01G233700.1	sp|Q9ZF25|IF2_ENTCL	Translation initiation factor IF-2
TraesCS6D01G233800.1	tr|M8C1G1|M8C1G1_AEGTA	Hippocampus abundant transcript 1 protein	PF07690: Major Facilitator Superfamily	IPR011701: Major facilitator superfamily; IPR020846: Major facilitator superfamily domain	GO:0016021 CC: integral component of membrane;GO:0055085 BP: transmembrane transport	PF07690	IPR011701; IPR020846	GO:0016021; GO:0055085
TraesCS6D01G233900.1	tr|A0A072UNH6|A0A072UNH6_MEDTR	Late embryogenesis abundant protein	PF03168: Late embryogenesis abundant protein	IPR004864: Late embryogenesis abundant protein, LEA-14		PF03168	IPR004864
TraesCS6D01G234000.1	tr|M7Z2S3|M7Z2S3_TRIUA	Protein RMD5-like protein A	PF10607: CTLH/CRA C-terminal to LisH motif domain; PF13445: RING-type zinc-finger	IPR006595: CTLH, C-terminal LisH motif; IPR013083: Zinc finger, RING/FYVE/PHD-type; IPR013144: CRA domain; IPR024964: CTLH/CRA C-terminal to LisH motif domain; IPR027370: RING-type zinc-finger, LisH dimerisation motif		PF10607; PF13445	IPR006595; IPR013083; IPR013144; IPR024964; IPR027370
TraesCS6D01G234100.1	tr|Q2L3D9|Q2L3D9_BRASY	Mechanosensitive ion channel	PF00924: Mechanosensitive ion channel	IPR006685: Mechanosensitive ion channel MscS; IPR010920: LSM domain; IPR016688: Mechanosensitive ion channel MscS-like, plants/fungi	GO:0016020 CC: membrane;GO:0055085 BP: transmembrane transport	PF00924	IPR006685; IPR010920; IPR016688	GO:0016020; GO:0055085
TraesCS6D01G234200.1	tr|B9HR16|B9HR16_POPTR	Geranylgeranyl pyrophosphate synthase family protein	PF00348: Polyprenyl synthetase	IPR000092: Polyprenyl synthetase; IPR008949: Isoprenoid synthase domain; IPR033749: Polyprenyl synthetase, conserved site	GO:0008299 BP: isoprenoid biosynthetic process	PF00348	IPR000092; IPR008949; IPR033749	GO:0008299
TraesCS6D01G234300.1	tr|N1R2D7|N1R2D7_AEGTA	tRNA pseudouridine synthase A	PF01416: tRNA pseudouridine synthase	IPR020095: Pseudouridine synthase I, TruA, C-terminal; IPR020097: Pseudouridine synthase I, TruA, alpha/beta domain; IPR020103: Pseudouridine synthase, catalytic domain	GO:0001522 BP: pseudouridine synthesis;GO:0003723 MF: RNA binding;GO:0009451 BP: RNA modification;GO:0009982 MF: pseudouridine synthase activity	PF01416	IPR020095; IPR020097; IPR020103	GO:0001522; GO:0003723; GO:0009451; GO:0009982
TraesCS6D01G234400.1	tr|A0A199VGA4|A0A199VGA4_ANACO	Ganglioside-induced differentiation-associated protein 2	PF13716: Divergent CRAL/TRIO domain	IPR001251: CRAL-TRIO lipid binding domain		PF13716	IPR001251
TraesCS6D01G234500.1	tr|N1R2B1|N1R2B1_AEGTA	GDSL esterase/lipase	PF00657: GDSL-like Lipase/Acylhydrolase	IPR001087: GDSL lipase/esterase; IPR013830: SGNH hydrolase-type esterase domain	GO:0016788 MF: hydrolase activity, acting on ester bonds	PF00657	IPR001087; IPR013830	GO:0016788
TraesCS6D01G234600.1	tr|A0A1E5USX0|A0A1E5USX0_9POAL	GDSL esterase/lipase	PF00657: GDSL-like Lipase/Acylhydrolase	IPR001087: GDSL lipase/esterase; IPR013830: SGNH hydrolase-type esterase domain	GO:0016788 MF: hydrolase activity, acting on ester bonds	PF00657	IPR001087; IPR013830	GO:0016788
TraesCS6D01G234700.1	tr|Q5CAQ1|Q5CAQ1_TRITD	Dehydrin	PF00257: Dehydrin	IPR000167: Dehydrin; IPR030513: Dehydrin, conserved site	GO:0006950 BP: response to stress;GO:0009415 BP: response to water	PF00257	IPR000167; IPR030513	GO:0006950; GO:0009415
TraesCS6D01G234800.1	tr|V9H0W4|V9H0W4_CAPAN	Defensin	PF00304: Gamma-thionin family	IPR003614: Knottin, scorpion toxin-like	GO:0006952 BP: defense response	PF00304	IPR003614	GO:0006952
TraesCS6D01G234900.1	tr|A0A1D6B5R0|A0A1D6B5R0_WHEAT	S-acyltransferase	PF01529: DHHC palmitoyltransferase	IPR001594: Palmitoyltransferase, DHHC domain		PF01529	IPR001594
TraesCS6D01G235000.1	AT1G76240.1	DUF241 domain protein (DUF241)	PF03087: Arabidopsis protein of unknown function	IPR004320: Protein of unknown function DUF241, plant		PF03087	IPR004320
TraesCS6D01G235100.1	tr|A0A0J8B8I8|A0A0J8B8I8_BETVU	DNA topoisomerase	PF06839: GRF zinc finger	IPR010666: Zinc finger, GRF-type	GO:0008270 MF: zinc ion binding	PF06839	IPR010666	GO:0008270
TraesCS6D01G235200.1	AT2G27090.2	bZIP transcription factor (DUF630 and DUF632)	PF04783: Protein of unknown function (DUF630); PF04782: Protein of unknown function (DUF632)	IPR006867: Domain of unknown function DUF632; IPR006868: Domain of unknown function DUF630		PF04783; PF04782	IPR006867; IPR006868
TraesCS6D01G235300.1	tr|U5GGQ9|U5GGQ9_POPTR	Kinase family protein	PF07714: Protein tyrosine kinase	IPR000719: Protein kinase domain; IPR001245: Serine-threonine/tyrosine-protein kinase, catalytic domain; IPR008271: Serine/threonine-protein kinase, active site; IPR011009: Protein kinase-like domain; IPR017441: Protein kinase, ATP binding site	GO:0004672 MF: protein kinase activity;GO:0005524 MF: ATP binding;GO:0006468 BP: protein phosphorylation	PF07714	IPR000719; IPR001245; IPR008271; IPR011009; IPR017441	GO:0004672; GO:0005524; GO:0006468
TraesCS6D01G291300.1	tr|A0A1D6B9R0|A0A1D6B9R0_WHEAT	Hexosyltransferase	PF01501: Glycosyl transferase family 8	IPR002495: Glycosyl transferase, family 8; IPR029044: Nucleotide-diphospho-sugar transferases	GO:0016757 MF: transferase activity, transferring glycosyl groups	PF01501	IPR002495; IPR029044	GO:0016757
TraesCS6D01G291400.1	tr|A0A1D6A5T9|A0A1D6A5T9_WHEAT	Formin-like protein	PF02181: Formin Homology 2 Domain	IPR015425: Formin, FH2 domain		PF02181	IPR015425
TraesCS6D01G291500.1	tr|B9N0I2|B9N0I2_POPTR	ATP-dependent RNA helicase family protein	PF00270: DEAD/DEAH box helicase; PF00271: Helicase conserved C-terminal domain; PF08148: DSHCT (NUC185) domain	IPR001650: Helicase, C-terminal; IPR011545: DEAD/DEAH box helicase domain; IPR012961: ATP-dependent RNA helicase Ski2, C-terminal; IPR014001: Helicase superfamily 1/2, ATP-binding domain; IPR027417: P-loop containing nucleoside triphosphate hydrolase	GO:0003676 MF: nucleic acid binding;GO:0005524 MF: ATP binding	PF00270; PF00271; PF08148	IPR001650; IPR011545; IPR012961; IPR014001; IPR027417	GO:0003676; GO:0005524
TraesCS6D01G291600.1	tr|A0A0A0LI67|A0A0A0LI67_CUCSA	Glycine cleavage system h protein	PF01597: Glycine cleavage H-protein	IPR000089: Biotin/lipoyl attachment; IPR002930: Glycine cleavage system H-protein; IPR003016: 2-oxo acid dehydrogenase, lipoyl-binding site; IPR011053: Single hybrid motif; IPR017453: Glycine cleavage system H-protein, subgroup; IPR033753: Glycine cleavage system H-protein/Simiate	GO:0005960 CC: glycine cleavage complex;GO:0019464 BP: glycine decarboxylation via glycine cleavage system	PF01597	IPR000089; IPR002930; IPR003016; IPR011053; IPR017453; IPR033753	GO:0005960; GO:0019464
TraesCS6D01G291600.2	tr|A0A0A0LI67|A0A0A0LI67_CUCSA	Glycine cleavage system h protein	PF01597: Glycine cleavage H-protein	IPR000089: Biotin/lipoyl attachment; IPR002930: Glycine cleavage system H-protein; IPR003016: 2-oxo acid dehydrogenase, lipoyl-binding site; IPR011053: Single hybrid motif; IPR033753: Glycine cleavage system H-protein/Simiate	GO:0005960 CC: glycine cleavage complex;GO:0019464 BP: glycine decarboxylation via glycine cleavage system	PF01597	IPR000089; IPR002930; IPR003016; IPR011053; IPR033753	GO:0005960; GO:0019464
TraesCS6D01G291700.1	tr|Q9SDX4|Q9SDX4_ASTSI	Dynamin homolog	PF00350: Dynamin family; PF01031: Dynamin central region; PF00169: PH domain; PF02212: Dynamin GTPase effector domain	IPR000375: Dynamin central domain; IPR001401: Dynamin, GTPase domain; IPR001849: Pleckstrin homology domain; IPR003130: Dynamin GTPase effector; IPR011993: PH domain-like; IPR019762: Dynamin, GTPase region, conserved site; IPR020850: GTPase effector domain; IPR022812: Dynamin superfamily; IPR027417: P-loop containing nucleoside triphosphate hydrolase; IPR030381: Dynamin-type guanine nucleotide-bi…	GO:0003924 MF: GTPase activity;GO:0005525 MF: GTP binding	PF00350; PF01031; PF00169; PF02212	IPR000375; IPR001401; IPR001849; IPR003130; IPR011993; IPR019762; IPR020850; IPR022812; IPR027417; IPR030381	GO:0003924; GO:0005525
TraesCS6D01G291700.2	tr|B9N0H6|B9N0H6_POPTR	Dynamin family protein	PF00350: Dynamin family; PF01031: Dynamin central region; PF00169: PH domain; PF02212: Dynamin GTPase effector domain	IPR000375: Dynamin central domain; IPR001401: Dynamin, GTPase domain; IPR001849: Pleckstrin homology domain; IPR003130: Dynamin GTPase effector; IPR011993: PH domain-like; IPR019762: Dynamin, GTPase region, conserved site; IPR020850: GTPase effector domain; IPR022812: Dynamin superfamily; IPR027417: P-loop containing nucleoside triphosphate hydrolase; IPR030381: Dynamin-type guanine nucleotide-bi…	GO:0003924 MF: GTPase activity;GO:0005525 MF: GTP binding	PF00350; PF01031; PF00169; PF02212	IPR000375; IPR001401; IPR001849; IPR003130; IPR011993; IPR019762; IPR020850; IPR022812; IPR027417; IPR030381	GO:0003924; GO:0005525
TraesCS6D01G291800.1	tr|F2DIY1|F2DIY1_HORVV	Endoglucanase	PF00759: Glycosyl hydrolase family 9	IPR001701: Glycoside hydrolase family 9; IPR008928: Six-hairpin glycosidase-like; IPR018221: Glycoside hydrolase family 9, His active site	GO:0003824 MF: catalytic activity;GO:0004553 MF: hydrolase activity, hydrolyzing O-glycosyl compounds;GO:0005975 BP: carbohydrate metabolic process	PF00759	IPR001701; IPR008928; IPR018221	GO:0003824; GO:0004553; GO:0005975
TraesCS6D01G291900.1	tr|Q2ACC1|Q2ACC1_MAIZE	Histidine kinase	PF03924: CHASE domain; PF00512: His Kinase A (phospho-acceptor) domain; PF02518: Histidine kinase-, DNA gyrase B-, and HSP90-like ATPase; PF00072: Response regulator receiver domain	IPR001789: Signal transduction response regulator, receiver domain; IPR003594: Histidine kinase-like ATPase, C-terminal domain; IPR003661: Signal transduction histidine kinase, dimerisation/phosphoacceptor domain; IPR004358: Signal transduction histidine kinase-related protein, C-terminal; IPR005467: Histidine kinase domain; IPR006189: CHASE domain; IPR011006: CheY-like superfamily	GO:0000155 MF: phosphorelay sensor kinase activity;GO:0000160 BP: phosphorelay signal transduction system;GO:0007165 BP: signal transduction;GO:0016310 BP: phosphorylation;GO:0016772 MF: transferase activity, transferring phosphorus-containing groups	PF03924; PF00512; PF02518; PF00072	IPR001789; IPR003594; IPR003661; IPR004358; IPR005467; IPR006189; IPR011006	GO:0000155; GO:0000160; GO:0007165; GO:0016310; GO:0016772
TraesCS6D01G292200.1	tr|A0A0A0RAL4|A0A0A0RAL4_9ROSI	U-box domain-containing protein	PF04564: U-box domain	IPR003613: U box domain; IPR011989: Armadillo-like helical; IPR013083: Zinc finger, RING/FYVE/PHD-type; IPR016024: Armadillo-type fold	GO:0004842 MF: ubiquitin-protein transferase activity;GO:0005488 MF: binding;GO:0016567 BP: protein ubiquitination	PF04564	IPR003613; IPR011989; IPR013083; IPR016024	GO:0004842; GO:0005488; GO:0016567
TraesCS6D01G292300.1	AT4G02510.4	translocon at the outer envelope membrane of chloroplasts 159
TraesCS6D01G292400.1	tr|A0A1D6ABI3|A0A1D6ABI3_WHEAT	RNA helicase	PF00270: DEAD/DEAH box helicase; PF00271: Helicase conserved C-terminal domain; PF13959: Domain of unknown function (DUF4217)	IPR000629: ATP-dependent RNA helicase DEAD-box, conserved site; IPR001650: Helicase, C-terminal; IPR011545: DEAD/DEAH box helicase domain; IPR014001: Helicase superfamily 1/2, ATP-binding domain; IPR014014: RNA helicase, DEAD-box type, Q motif; IPR025313: Domain of unknown function DUF4217; IPR027417: P-loop containing nucleoside triphosphate hydrolase	GO:0003676 MF: nucleic acid binding;GO:0005524 MF: ATP binding	PF00270; PF00271; PF13959	IPR000629; IPR001650; IPR011545; IPR014001; IPR014014; IPR025313; IPR027417	GO:0003676; GO:0005524
TraesCS6D01G292500.1	tr|A0A061FTK8|A0A061FTK8_THECC	XH/XS domain-containing protein, putative	PF03469: XH domain	IPR005379: Uncharacterised domain XH		PF03469	IPR005379
TraesCS6D01G292600.1	tr|A0A1D1XDK6|A0A1D1XDK6_9ARAE	UPF0012 hydrolase in pqqF 5'region		IPR011990: Tetratricopeptide-like helical domain	GO:0005515 MF: protein binding		IPR011990	GO:0005515
TraesCS6D01G292700.1	sp|Q7ZVZ6|PREP_DANRE	Presequence protease, mitochondrial	PF00675: Insulinase (Peptidase family M16); PF05193: Peptidase M16 inactive domain; PF08367: Peptidase M16C associated	IPR007863: Peptidase M16, C-terminal; IPR011249: Metalloenzyme, LuxS/M16 peptidase-like; IPR011765: Peptidase M16, N-terminal; IPR013578: Peptidase M16C associated	GO:0003824 MF: catalytic activity;GO:0006508 BP: proteolysis;GO:0046872 MF: metal ion binding	PF00675; PF05193; PF08367	IPR007863; IPR011249; IPR011765; IPR013578	GO:0003824; GO:0006508; GO:0046872
TraesCS6D01G292800.1	tr|B9HRX7|B9HRX7_POPTR	Calmodulin-binding family protein	PF07816: Protein of unknown function (DUF1645)	IPR012442: Protein of unknown function DUF1645, plant		PF07816	IPR012442
TraesCS6D01G292900.1	tr|A0A061GZL6|A0A061GZL6_THECC	Alpha/beta-Hydrolases superfamily protein	PF07859: alpha/beta hydrolase fold	IPR013094: Alpha/beta hydrolase fold-3; IPR029058: Alpha/Beta hydrolase fold	GO:0008152 BP: metabolic process;GO:0016787 MF: hydrolase activity	PF07859	IPR013094; IPR029058	GO:0008152; GO:0016787
TraesCS6D01G293000.1	tr|R7WG06|R7WG06_AEGTA	Armadillo repeat-containing protein 6		IPR000225: Armadillo; IPR011989: Armadillo-like helical; IPR016024: Armadillo-type fold	GO:0005488 MF: binding;GO:0005515 MF: protein binding		IPR000225; IPR011989; IPR016024	GO:0005488; GO:0005515
TraesCS6D01G293000.2	tr|R7WG06|R7WG06_AEGTA	Armadillo repeat-containing protein 6		IPR011989: Armadillo-like helical; IPR016024: Armadillo-type fold	GO:0005488 MF: binding		IPR011989; IPR016024	GO:0005488
TraesCS6D01G293100.1	tr|A0A1D6LVE9|A0A1D6LVE9_MAIZE	Peptidyl-prolyl cis-trans isomerase	PF00160: Cyclophilin type peptidyl-prolyl cis-trans isomerase/CLD; PF00515: Tetratricopeptide repeat	IPR001440: Tetratricopeptide repeat 1; IPR002130: Cyclophilin-type peptidyl-prolyl cis-trans isomerase domain; IPR011990: Tetratricopeptide-like helical domain; IPR013026: Tetratricopeptide repeat-containing domain; IPR019734: Tetratricopeptide repeat; IPR020892: Cyclophilin-type peptidyl-prolyl cis-trans isomerase, conserved site; IPR029000: Cyclophilin-like domain	GO:0000413 BP: protein peptidyl-prolyl isomerization;GO:0003755 MF: peptidyl-prolyl cis-trans isomerase activity;GO:0005515 MF: protein binding;GO:0006457 BP: protein folding	PF00160; PF00515	IPR001440; IPR002130; IPR011990; IPR013026; IPR019734; IPR020892; IPR029000	GO:0000413; GO:0003755; GO:0005515; GO:0006457
TraesCS6D01G293200.1	tr|Q2NNB9|Q2NNB9_ELAGV	MADS box transcription factor	PF00319: SRF-type transcription factor (DNA-binding and dimerisation domain); PF01486: K-box region	IPR002100: Transcription factor, MADS-box; IPR002487: Transcription factor, K-box	GO:0003677 MF: DNA binding;GO:0003700 MF: transcription factor activity, sequence-specific DNA binding;GO:0005634 CC: nucleus;GO:0006355 BP: regulation of transcription, DNA-templated;GO:0046983 MF: protein dimerization activity	PF00319; PF01486	IPR002100; IPR002487	GO:0003677; GO:0003700; GO:0005634; GO:0006355; GO:0046983
TraesCS6D01G293200.2	tr|Q2NNB9|Q2NNB9_ELAGV	MADS box transcription factor	PF01486: K-box region	IPR002487: Transcription factor, K-box	GO:0003700 MF: transcription factor activity, sequence-specific DNA binding;GO:0005634 CC: nucleus;GO:0006355 BP: regulation of transcription, DNA-templated	PF01486	IPR002487	GO:0003700; GO:0005634; GO:0006355
TraesCS6D01G293300.1	tr|A0A199VJD1|A0A199VJD1_ANACO	Universal stress protein	PF00582: Universal stress protein family	IPR006015: Universal stress protein A; IPR006016: UspA; IPR014729: Rossmann-like alpha/beta/alpha sandwich fold	GO:0006950 BP: response to stress	PF00582	IPR006015; IPR006016; IPR014729	GO:0006950
TraesCS6D01G293400.1	tr|W5GWD7|W5GWD7_WHEAT	Peptidylprolyl isomerase	PF00254: FKBP-type peptidyl-prolyl cis-trans isomerase	IPR001179: FKBP-type peptidyl-prolyl cis-trans isomerase domain		PF00254	IPR001179
TraesCS6D01G293500.1	tr|A0A061G214|A0A061G214_THECC	3'-5' exonuclease domain-containing protein	PF01612: 3'-5' exonuclease; PF01927: Mut7-C RNAse domain	IPR002562: 3'-5' exonuclease domain; IPR002782: Mut7-C RNAse domain; IPR012337: Ribonuclease H-like domain	GO:0003676 MF: nucleic acid binding;GO:0006139 BP: nucleobase-containing compound metabolic process;GO:0008408 MF: 3'-5' exonuclease activity	PF01612; PF01927	IPR002562; IPR002782; IPR012337	GO:0003676; GO:0006139; GO:0008408
TraesCS6D01G293500.2	tr|A0A061G214|A0A061G214_THECC	3'-5' exonuclease domain-containing protein	PF01612: 3'-5' exonuclease; PF01927: Mut7-C RNAse domain	IPR002562: 3'-5' exonuclease domain; IPR002782: Mut7-C RNAse domain; IPR012337: Ribonuclease H-like domain	GO:0003676 MF: nucleic acid binding;GO:0006139 BP: nucleobase-containing compound metabolic process;GO:0008408 MF: 3'-5' exonuclease activity	PF01612; PF01927	IPR002562; IPR002782; IPR012337	GO:0003676; GO:0006139; GO:0008408
TraesCS6D01G293600.1	tr|A0A061FS34|A0A061FS34_THECC	Leucine-rich repeat receptor-like protein kinase family protein, putative	PF13855: Leucine rich repeat	IPR001611: Leucine-rich repeat; IPR003591: Leucine-rich repeat, typical subtype; IPR032675: Leucine-rich repeat domain, L domain-like	GO:0005515 MF: protein binding	PF13855	IPR001611; IPR003591; IPR032675	GO:0005515
TraesCS6D01G293700.1	tr|A0A0B0MPH2|A0A0B0MPH2_GOSAR	Pesticidal crystal cry8Ba
TraesCS6D01G293700.2	tr|A0A0B0MPH2|A0A0B0MPH2_GOSAR	Pesticidal crystal cry8Ba
TraesCS6D01G293800.1	tr|M8AVU7|M8AVU7_AEGTA	Chaperone protein dnaJ	PF00226: DnaJ domain	IPR001623: DnaJ domain; IPR018253: DnaJ domain, conserved site		PF00226	IPR001623; IPR018253
TraesCS6D01G293800.2	tr|M8AVU7|M8AVU7_AEGTA	Chaperone protein dnaJ	PF00226: DnaJ domain	IPR001623: DnaJ domain; IPR018253: DnaJ domain, conserved site		PF00226	IPR001623; IPR018253
TraesCS6D01G293900.1	tr|A0A061QRL8|A0A061QRL8_9CHLO	Protein curvature thylakoid chloroplastic-like	PF14159: CAAD domains of cyanobacterial aminoacyl-tRNA synthetase	IPR025564: Cyanobacterial aminoacyl-tRNA synthetase, CAAD domain		PF14159	IPR025564
TraesCS6D01G294000.1	tr|A0A1D1Z8F0|A0A1D1Z8F0_9ARAE	DAG protein, chloroplastic		IPR010259: Peptidase S8 propeptide/proteinase inhibitor I9			IPR010259
TraesCS6D01G294100.1	AT3G16210.1	F-box family protein	PF00646: F-box domain	IPR001810: F-box domain	GO:0005515 MF: protein binding	PF00646	IPR001810	GO:0005515
TraesCS6D01G294200.1	AT5G06150.1	Cyclin family protein	PF00134: Cyclin, N-terminal domain	IPR006671: Cyclin, N-terminal; IPR013763: Cyclin-like		PF00134	IPR006671; IPR013763
TraesCS6D01G294300.1	tr|A0A061EIE1|A0A061EIE1_THECC	DNA double-strand break repair rad50 ATPase, putative isoform 1
TraesCS6D01G294300.2	tr|A0A061EIE1|A0A061EIE1_THECC	DNA double-strand break repair rad50 ATPase, putative isoform 1
TraesCS6D01G294300.3	tr|A0A061EIE1|A0A061EIE1_THECC	DNA double-strand break repair rad50 ATPase, putative isoform 1
TraesCS6D01G294400.1	sp|Q4L5W5|SYP_STAHJ	Proline--tRNA ligase
TraesCS6D01G294500.1	tr|M8BMN1|M8BMN1_AEGTA	SNW domain-containing protein 1	PF02731: SKIP/SNW domain	IPR004015: SKI-interacting protein SKIP, SNW domain	GO:0000398 BP: mRNA splicing, via spliceosome;GO:0005681 CC: spliceosomal complex	PF02731	IPR004015	GO:0000398; GO:0005681
TraesCS6D01G294600.1	tr|A0A199W7L6|A0A199W7L6_ANACO	Transport inhibitor response 1-like protein		IPR006553: Leucine-rich repeat, cysteine-containing subtype; IPR032675: Leucine-rich repeat domain, L domain-like			IPR006553; IPR032675
TraesCS6D01G294700.1	tr|A0A0K9P071|A0A0K9P071_ZOSMR	Pentatricopeptide repeat-containing protein	PF01535: PPR repeat; PF13041: PPR repeat family; PF13812: Pentatricopeptide repeat domain	IPR002885: Pentatricopeptide repeat		PF01535; PF13041; PF13812	IPR002885
TraesCS6D01G294800.1	tr|A0A1E5UUV4|A0A1E5UUV4_9POAL	E3 ubiquitin-protein ligase	PF13639: Ring finger domain	IPR001841: Zinc finger, RING-type; IPR013083: Zinc finger, RING/FYVE/PHD-type	GO:0005515 MF: protein binding;GO:0008270 MF: zinc ion binding	PF13639	IPR001841; IPR013083	GO:0005515; GO:0008270
TraesCS6D01G296600.1	tr|G7INT6|G7INT6_MEDTR	Lipid transfer protein	PF14368: Probable lipid transfer	IPR016140: Bifunctional inhibitor/plant lipid transfer protein/seed storage helical domain		PF14368	IPR016140
TraesCS6D01G296700.1	tr|A0A0K9PIR4|A0A0K9PIR4_ZOSMR	Lipid transfer protein	PF14368: Probable lipid transfer	IPR000528: Plant lipid transfer protein/Par allergen; IPR016140: Bifunctional inhibitor/plant lipid transfer protein/seed storage helical domain	GO:0006869 BP: lipid transport;GO:0008289 MF: lipid binding	PF14368	IPR000528; IPR016140	GO:0006869; GO:0008289
TraesCS6D01G296800.1	tr|A0A1E5WL26|A0A1E5WL26_9POAL	PP2A regulatory subunit TAP46	PF07893: Protein of unknown function (DUF1668)	IPR012871: Protein of unknown function DUF1677, Oryza sativa; IPR015915: Kelch-type beta propeller	GO:0005515 MF: protein binding	PF07893	IPR012871; IPR015915	GO:0005515
TraesCS6D01G296900.1	tr|M7YT58|M7YT58_TRIUA	Glycosyltransferase	PF00201: UDP-glucoronosyl and UDP-glucosyl transferase	IPR002213: UDP-glucuronosyl/UDP-glucosyltransferase	GO:0008152 BP: metabolic process;GO:0016758 MF: transferase activity, transferring hexosyl groups	PF00201	IPR002213	GO:0008152; GO:0016758
TraesCS6D01G297000.1	tr|I1IF16|I1IF16_BRADI	Glycosyltransferase	PF00201: UDP-glucoronosyl and UDP-glucosyl transferase	IPR002213: UDP-glucuronosyl/UDP-glucosyltransferase	GO:0008152 BP: metabolic process;GO:0016758 MF: transferase activity, transferring hexosyl groups	PF00201	IPR002213	GO:0008152; GO:0016758
TraesCS6D01G297100.1	tr|R7W5F0|R7W5F0_AEGTA	Glycosyltransferase	PF00201: UDP-glucoronosyl and UDP-glucosyl transferase	IPR002213: UDP-glucuronosyl/UDP-glucosyltransferase	GO:0008152 BP: metabolic process;GO:0016758 MF: transferase activity, transferring hexosyl groups	PF00201	IPR002213	GO:0008152; GO:0016758
TraesCS6D01G297200.1	sp|O84797|MUTS_CHLTR	DNA mismatch repair protein MutS
TraesCS6D01G297300.1	tr|A0A0K9P8Y1|A0A0K9P8Y1_ZOSMR	RNA-binding protein	PF00076: RNA recognition motif. (a.k.a. RRM, RBD, or RNP domain)	IPR000504: RNA recognition motif domain	GO:0003676 MF: nucleic acid binding	PF00076	IPR000504	GO:0003676
TraesCS6D01G297400.1	tr|B6T9C1|B6T9C1_MAIZE	Pterin-4-alpha-carbinolamine dehydratase	PF01329: Pterin 4 alpha carbinolamine dehydratase	IPR001533: Transcriptional coactivator/pterin dehydratase	GO:0006729 BP: tetrahydrobiopterin biosynthetic process;GO:0008124 MF: 4-alpha-hydroxytetrahydrobiopterin dehydratase activity	PF01329	IPR001533	GO:0006729; GO:0008124
TraesCS6D01G297400.2	tr|B6T9C1|B6T9C1_MAIZE	Pterin-4-alpha-carbinolamine dehydratase	PF01329: Pterin 4 alpha carbinolamine dehydratase	IPR001533: Transcriptional coactivator/pterin dehydratase	GO:0006729 BP: tetrahydrobiopterin biosynthetic process;GO:0008124 MF: 4-alpha-hydroxytetrahydrobiopterin dehydratase activity	PF01329	IPR001533	GO:0006729; GO:0008124
TraesCS6D01G297500.1	tr|N1R546|N1R546_AEGTA	Lysine-specific histone demethylase 1-1-like protein	PF04433: SWIRM domain; PF01593: Flavin containing amine oxidoreductase	IPR002937: Amine oxidase; IPR007526: SWIRM domain; IPR009057: Homeobox domain-like; IPR011991: Winged helix-turn-helix DNA-binding domain; IPR023753: FAD/NAD(P)-binding domain	GO:0003677 MF: DNA binding;GO:0005515 MF: protein binding;GO:0016491 MF: oxidoreductase activity;GO:0055114 BP: oxidation-reduction process	PF04433; PF01593	IPR002937; IPR007526; IPR009057; IPR011991; IPR023753	GO:0003677; GO:0005515; GO:0016491; GO:0055114
TraesCS6D01G297600.1	AT1G78240.2	S-adenosyl-L-methionine-dependent methyltransferases superfamily protein	PF03141: Putative S-adenosyl-L-methionine-dependent methyltransferase	IPR004159: Putative S-adenosyl-L-methionine-dependent methyltransferase; IPR029063: S-adenosyl-L-methionine-dependent methyltransferase	GO:0008168 MF: methyltransferase activity	PF03141	IPR004159; IPR029063	GO:0008168
TraesCS6D01G297600.2	AT1G78240.2	S-adenosyl-L-methionine-dependent methyltransferases superfamily protein	PF03141: Putative S-adenosyl-L-methionine-dependent methyltransferase	IPR004159: Putative S-adenosyl-L-methionine-dependent methyltransferase; IPR029063: S-adenosyl-L-methionine-dependent methyltransferase	GO:0008168 MF: methyltransferase activity	PF03141	IPR004159; IPR029063	GO:0008168
TraesCS6D01G297600.3	AT1G78240.2	S-adenosyl-L-methionine-dependent methyltransferases superfamily protein	PF03141: Putative S-adenosyl-L-methionine-dependent methyltransferase	IPR004159: Putative S-adenosyl-L-methionine-dependent methyltransferase; IPR029063: S-adenosyl-L-methionine-dependent methyltransferase	GO:0008168 MF: methyltransferase activity	PF03141	IPR004159; IPR029063	GO:0008168
TraesCS6D01G297700.1	tr|A0A072UZH9|A0A072UZH9_MEDTR	5-adenylylsulfate reductase-like protein	PF00085: Thioredoxin	IPR012336: Thioredoxin-like fold; IPR013766: Thioredoxin domain	GO:0045454 BP: cell redox homeostasis	PF00085	IPR012336; IPR013766	GO:0045454
TraesCS6D01G297800.1	AT3G06450.4	HCO3- transporter family
TraesCS6D01G297900.1	tr|A0A1I9LLD2|A0A1I9LLD2_ARATH	BTB/POZ domain protein
TraesCS6D01G298000.1	tr|M7Y8N9|M7Y8N9_TRIUA	Glutamyl-tRNA(Gln) amidotransferase subunit A	PF01425: Amidase; PF13414: TPR repeat	IPR011990: Tetratricopeptide-like helical domain; IPR013026: Tetratricopeptide repeat-containing domain; IPR019734: Tetratricopeptide repeat; IPR023631: Amidase signature domain	GO:0005515 MF: protein binding	PF01425; PF13414	IPR011990; IPR013026; IPR019734; IPR023631	GO:0005515
TraesCS6D01G298100.1	tr|A0A072V9U0|A0A072V9U0_MEDTR	Myb transcription factor	PF00249: Myb-like DNA-binding domain	IPR001005: SANT/Myb domain; IPR009057: Homeobox domain-like; IPR017930: Myb domain	GO:0003677 MF: DNA binding	PF00249	IPR001005; IPR009057; IPR017930	GO:0003677
TraesCS6D01G298100.2	tr|A0A072V9U0|A0A072V9U0_MEDTR	Myb transcription factor	PF00249: Myb-like DNA-binding domain	IPR001005: SANT/Myb domain; IPR009057: Homeobox domain-like; IPR017877: Myb-like domain; IPR017930: Myb domain	GO:0003677 MF: DNA binding	PF00249	IPR001005; IPR009057; IPR017877; IPR017930	GO:0003677
TraesCS6D01G298200.1	tr|A0A072V9U0|A0A072V9U0_MEDTR	Myb transcription factor	PF00249: Myb-like DNA-binding domain	IPR001005: SANT/Myb domain; IPR009057: Homeobox domain-like; IPR017930: Myb domain	GO:0003677 MF: DNA binding	PF00249	IPR001005; IPR009057; IPR017930	GO:0003677
TraesCS6D01G298200.2	tr|A0A072V9U0|A0A072V9U0_MEDTR	Myb transcription factor	PF00249: Myb-like DNA-binding domain	IPR001005: SANT/Myb domain; IPR009057: Homeobox domain-like; IPR017930: Myb domain	GO:0003677 MF: DNA binding	PF00249	IPR001005; IPR009057; IPR017930	GO:0003677
TraesCS6D01G298300.1	tr|B4G243|B4G243_MAIZE	50S ribosomal protein L29	PF00831: Ribosomal L29 protein	IPR001854: Ribosomal protein L29/L36	GO:0003735 MF: structural constituent of ribosome;GO:0005622 CC: intracellular;GO:0005840 CC: ribosome;GO:0006412 BP: translation	PF00831	IPR001854	GO:0003735; GO:0005622; GO:0005840; GO:0006412
TraesCS6D01G298400.1	tr|A0A1D6BAP0|A0A1D6BAP0_WHEAT	DIS3-like exonuclease 2	PF00773: RNB domain	IPR012340: Nucleic acid-binding, OB-fold; IPR022966: Ribonuclease II/R, conserved site; IPR028591: DIS3-like exonuclease 2	GO:0000175 MF: 3'-5'-exoribonuclease activity;GO:0034427 BP: nuclear-transcribed mRNA catabolic process, exonucleolytic, 3'-5'	PF00773	IPR012340; IPR022966; IPR028591	GO:0000175; GO:0034427
TraesCS6D01G298500.1	tr|C3W8N0|C3W8N0_HORVV	Alpha-amylase	PF00128: Alpha amylase, catalytic domain; PF07821: Alpha-amylase C-terminal beta-sheet domain	IPR006046: Alpha amylase; IPR006047: Glycosyl hydrolase, family 13, catalytic domain; IPR012850: Alpha-amylase, C-terminal beta-sheet; IPR013775: Alpha-amylase, plant; IPR017853: Glycoside hydrolase superfamily	GO:0003824 MF: catalytic activity;GO:0004556 MF: alpha-amylase activity;GO:0005509 MF: calcium ion binding;GO:0005975 BP: carbohydrate metabolic process;GO:0043169 MF: cation binding	PF00128; PF07821	IPR006046; IPR006047; IPR012850; IPR013775; IPR017853	GO:0003824; GO:0004556; GO:0005509; GO:0005975; GO:0043169
TraesCS6D01G298600.1	tr|A0A199VFH8|A0A199VFH8_ANACO	F-box protein	PF00646: F-box domain	IPR001810: F-box domain; IPR032675: Leucine-rich repeat domain, L domain-like	GO:0005515 MF: protein binding	PF00646	IPR001810; IPR032675	GO:0005515
TraesCS6D01G298700.1	tr|W9R7J5|W9R7J5_9ROSA	Ethylene-responsive transcription factor	PF00847: AP2 domain	IPR001471: AP2/ERF domain; IPR016177: DNA-binding domain	GO:0003677 MF: DNA binding;GO:0003700 MF: transcription factor activity, sequence-specific DNA binding;GO:0006355 BP: regulation of transcription, DNA-templated	PF00847	IPR001471; IPR016177	GO:0003677; GO:0003700; GO:0006355
TraesCS6D01G298800.1	tr|W9R7J5|W9R7J5_9ROSA	Ethylene-responsive transcription factor	PF00847: AP2 domain	IPR001471: AP2/ERF domain; IPR016177: DNA-binding domain	GO:0003677 MF: DNA binding;GO:0003700 MF: transcription factor activity, sequence-specific DNA binding;GO:0006355 BP: regulation of transcription, DNA-templated	PF00847	IPR001471; IPR016177	GO:0003677; GO:0003700; GO:0006355
TraesCS6D01G298900.1	tr|Q84QU5|Q84QU5_ORYSJ	F-box domain containing protein-like	PF03478: Protein of unknown function (DUF295)	IPR005174: Domain unknown function DUF295; IPR011043: Galactose oxidase/kelch, beta-propeller		PF03478	IPR005174; IPR011043
TraesCS6D01G299000.1	tr|W9R7J5|W9R7J5_9ROSA	Ethylene-responsive transcription factor	PF00847: AP2 domain	IPR001471: AP2/ERF domain; IPR016177: DNA-binding domain	GO:0003677 MF: DNA binding;GO:0003700 MF: transcription factor activity, sequence-specific DNA binding;GO:0006355 BP: regulation of transcription, DNA-templated	PF00847	IPR001471; IPR016177	GO:0003677; GO:0003700; GO:0006355
TraesCS6D01G299100.1	tr|W9RY64|W9RY64_9ROSA	Ethylene-responsive transcription factor	PF00847: AP2 domain	IPR001471: AP2/ERF domain; IPR016177: DNA-binding domain	GO:0003677 MF: DNA binding;GO:0003700 MF: transcription factor activity, sequence-specific DNA binding;GO:0006355 BP: regulation of transcription, DNA-templated	PF00847	IPR001471; IPR016177	GO:0003677; GO:0003700; GO:0006355
TraesCS6D01G299200.1	tr|W5GYP4|W5GYP4_WHEAT	Chlorophyll a-b binding protein, chloroplastic	PF00504: Chlorophyll A-B binding protein	IPR022796: Chlorophyll A-B binding protein; IPR023329: Chlorophyll a/b binding protein domain		PF00504	IPR022796; IPR023329
TraesCS6D01G299300.1	tr|M8BNG7|M8BNG7_AEGTA	Galactoside 2-alpha-L-fucosyltransferase	PF03254: Xyloglucan fucosyltransferase	IPR004938: Xyloglucan fucosyltransferase	GO:0008107 MF: galactoside 2-alpha-L-fucosyltransferase activity;GO:0016020 CC: membrane;GO:0042546 BP: cell wall biogenesis	PF03254	IPR004938	GO:0008107; GO:0016020; GO:0042546
TraesCS6D01G299300.2	tr|M8BNG7|M8BNG7_AEGTA	Galactoside 2-alpha-L-fucosyltransferase	PF03254: Xyloglucan fucosyltransferase	IPR004938: Xyloglucan fucosyltransferase	GO:0008107 MF: galactoside 2-alpha-L-fucosyltransferase activity;GO:0016020 CC: membrane;GO:0042546 BP: cell wall biogenesis	PF03254	IPR004938	GO:0008107; GO:0016020; GO:0042546
TraesCS6D01G299400.1	tr|A0A199V178|A0A199V178_ANACO	SprT-like domain-containing protein Spartan	PF10263: SprT-like family	IPR006640: SprT-like		PF10263	IPR006640
TraesCS6D01G299500.1	tr|M8BNJ5|M8BNJ5_AEGTA	RNA polymerase-associated CTR9-like protein	PF13424: Tetratricopeptide repeat; PF13181: Tetratricopeptide repeat	IPR011990: Tetratricopeptide-like helical domain; IPR013026: Tetratricopeptide repeat-containing domain; IPR019734: Tetratricopeptide repeat	GO:0005515 MF: protein binding	PF13424; PF13181	IPR011990; IPR013026; IPR019734	GO:0005515
TraesCS6D01G299500.2	tr|A0A0B2PX27|A0A0B2PX27_GLYSO	RNA polymerase-associated protein CTR9 like	PF13424: Tetratricopeptide repeat; PF13181: Tetratricopeptide repeat; PF13414: TPR repeat	IPR011990: Tetratricopeptide-like helical domain; IPR013026: Tetratricopeptide repeat-containing domain; IPR019734: Tetratricopeptide repeat	GO:0005515 MF: protein binding	PF13424; PF13181; PF13414	IPR011990; IPR013026; IPR019734	GO:0005515
TraesCS6D01G299500.3	tr|A0A0B2PX27|A0A0B2PX27_GLYSO	RNA polymerase-associated protein CTR9 like	PF13424: Tetratricopeptide repeat; PF13181: Tetratricopeptide repeat; PF13414: TPR repeat	IPR011990: Tetratricopeptide-like helical domain; IPR013026: Tetratricopeptide repeat-containing domain; IPR019734: Tetratricopeptide repeat	GO:0005515 MF: protein binding	PF13424; PF13181; PF13414	IPR011990; IPR013026; IPR019734	GO:0005515
TraesCS6D01G299600.1	tr|M7Z6W9|M7Z6W9_TRIUA	Galactoside 2-alpha-L-fucosyltransferase	PF03254: Xyloglucan fucosyltransferase	IPR004938: Xyloglucan fucosyltransferase	GO:0008107 MF: galactoside 2-alpha-L-fucosyltransferase activity;GO:0016020 CC: membrane;GO:0042546 BP: cell wall biogenesis	PF03254	IPR004938	GO:0008107; GO:0016020; GO:0042546
TraesCS6D01G299700.1	tr|W5GWU5|W5GWU5_WHEAT	Peroxidase	PF00141: Peroxidase	IPR000823: Plant peroxidase; IPR002016: Haem peroxidase, plant/fungal/bacterial; IPR010255: Haem peroxidase; IPR019793: Peroxidases heam-ligand binding site; IPR019794: Peroxidase, active site	GO:0004601 MF: peroxidase activity;GO:0006979 BP: response to oxidative stress;GO:0020037 MF: heme binding;GO:0055114 BP: oxidation-reduction process	PF00141	IPR000823; IPR002016; IPR010255; IPR019793; IPR019794	GO:0004601; GO:0006979; GO:0020037; GO:0055114
TraesCS6D01G299800.1	tr|M8C4X7|M8C4X7_AEGTA	Galactoside 2-alpha-L-fucosyltransferase	PF03254: Xyloglucan fucosyltransferase	IPR004938: Xyloglucan fucosyltransferase	GO:0008107 MF: galactoside 2-alpha-L-fucosyltransferase activity;GO:0016020 CC: membrane;GO:0042546 BP: cell wall biogenesis	PF03254	IPR004938	GO:0008107; GO:0016020; GO:0042546
TraesCS6D01G299900.1	tr|M8C4F1|M8C4F1_AEGTA	Peroxidase	PF00141: Peroxidase	IPR000823: Plant peroxidase; IPR002016: Haem peroxidase, plant/fungal/bacterial; IPR010255: Haem peroxidase; IPR019793: Peroxidases heam-ligand binding site	GO:0004601 MF: peroxidase activity;GO:0006979 BP: response to oxidative stress;GO:0020037 MF: heme binding;GO:0055114 BP: oxidation-reduction process	PF00141	IPR000823; IPR002016; IPR010255; IPR019793	GO:0004601; GO:0006979; GO:0020037; GO:0055114
TraesCS6D01G300000.1	tr|M8BVT4|M8BVT4_AEGTA	Galactoside 2-alpha-L-fucosyltransferase	PF03254: Xyloglucan fucosyltransferase	IPR004938: Xyloglucan fucosyltransferase	GO:0008107 MF: galactoside 2-alpha-L-fucosyltransferase activity;GO:0016020 CC: membrane;GO:0042546 BP: cell wall biogenesis	PF03254	IPR004938	GO:0008107; GO:0016020; GO:0042546
TraesCS6D01G300100.1	sp|Q8DY07|SECA1_STRA5	Protein translocase subunit SecA 1
TraesCS6D01G300200.1	tr|M7Z7T2|M7Z7T2_TRIUA	Galactoside 2-alpha-L-fucosyltransferase	PF03254: Xyloglucan fucosyltransferase	IPR004938: Xyloglucan fucosyltransferase	GO:0008107 MF: galactoside 2-alpha-L-fucosyltransferase activity;GO:0016020 CC: membrane;GO:0042546 BP: cell wall biogenesis	PF03254	IPR004938	GO:0008107; GO:0016020; GO:0042546
TraesCS6D01G300400.1	tr|N1R5U2|N1R5U2_AEGTA	Galactoside 2-alpha-L-fucosyltransferase	PF03254: Xyloglucan fucosyltransferase	IPR004938: Xyloglucan fucosyltransferase	GO:0008107 MF: galactoside 2-alpha-L-fucosyltransferase activity;GO:0016020 CC: membrane;GO:0042546 BP: cell wall biogenesis	PF03254	IPR004938	GO:0008107; GO:0016020; GO:0042546
TraesCS6D01G300300.1	sp|C1ATY9|HIS4_RHOOB	1-(5-phosphoribosyl)-5-[(5-phosphoribosylamino)methylideneamino] imidazole-4-carboxamide isomerase
TraesCS6D01G300500.1	AT5G56420.3	F-box/RNI-like/FBD-like domains-containing protein		IPR032675: Leucine-rich repeat domain, L domain-like			IPR032675
TraesCS6D01G300600.1	AT5G20400.1	2-oxoglutarate (2OG) and Fe(II)-dependent oxygenase superfamily protein	PF14226: non-haem dioxygenase in morphine synthesis N-terminal; PF03171: 2OG-Fe(II) oxygenase superfamily	IPR005123: Oxoglutarate/iron-dependent dioxygenase; IPR026992: Non-haem dioxygenase N-terminal domain; IPR027443: Isopenicillin N synthase-like	GO:0016491 MF: oxidoreductase activity;GO:0055114 BP: oxidation-reduction process	PF14226; PF03171	IPR005123; IPR026992; IPR027443	GO:0016491; GO:0055114
TraesCS6D01G300700.1	tr|A0A061DGD6|A0A061DGD6_THECC	Plant cadmium resistance 2	PF04749: PLAC8 family	IPR006461: PLAC8 motif-containing protein		PF04749	IPR006461
TraesCS6D01G300800.1	tr|B9I2F7|B9I2F7_POPTR	Calcium binding family protein	PF13202: EF hand	IPR002048: EF-hand domain; IPR011992: EF-hand domain pair; IPR018247: EF-Hand 1, calcium-binding site	GO:0005509 MF: calcium ion binding	PF13202	IPR002048; IPR011992; IPR018247	GO:0005509
TraesCS6D01G300900.1	AT3G19210.1	DNA repair/recombination protein	PF00176: SNF2 family N-terminal domain; PF00271: Helicase conserved C-terminal domain	IPR000330: SNF2-related, N-terminal domain; IPR001650: Helicase, C-terminal; IPR014001: Helicase superfamily 1/2, ATP-binding domain; IPR027417: P-loop containing nucleoside triphosphate hydrolase	GO:0005524 MF: ATP binding	PF00176; PF00271	IPR000330; IPR001650; IPR014001; IPR027417	GO:0005524
TraesCS6D01G301000.1	AT5G66800.1	membrane-associated kinase regulator-like protein
TraesCS6D01G301000.2	AT5G66800.1	membrane-associated kinase regulator-like protein
TraesCS6D01G301100.1	tr|A0A0G3BHR6|A0A0G3BHR6_WHEAT	Cyclin-dependent kinase inhibitor	PF02234: Cyclin-dependent kinase inhibitor	IPR003175: Cyclin-dependent kinase inhibitor	GO:0004861 MF: cyclin-dependent protein serine/threonine kinase inhibitor activity;GO:0005634 CC: nucleus;GO:0007050 BP: cell cycle arrest	PF02234	IPR003175	GO:0004861; GO:0005634; GO:0007050
TraesCS6D01G301200.1	sp|Q505J8|SYFA_RAT	Phenylalanine--tRNA ligase alpha subunit	PF01409: tRNA synthetases class II core domain (F)	IPR002319: Phenylalanyl-tRNA synthetase; IPR006195: Aminoacyl-tRNA synthetase, class II	GO:0000049 MF: tRNA binding;GO:0004812 MF: aminoacyl-tRNA ligase activity;GO:0005524 MF: ATP binding;GO:0005737 CC: cytoplasm;GO:0043039 BP: tRNA aminoacylation	PF01409	IPR002319; IPR006195	GO:0000049; GO:0004812; GO:0005524; GO:0005737; GO:0043039
TraesCS6D01G301200.2	sp|Q1JPX3|SYFA_DANRE	Phenylalanine--tRNA ligase alpha subunit	PF01409: tRNA synthetases class II core domain (F)	IPR002319: Phenylalanyl-tRNA synthetase	GO:0000049 MF: tRNA binding;GO:0004812 MF: aminoacyl-tRNA ligase activity;GO:0005524 MF: ATP binding;GO:0005737 CC: cytoplasm;GO:0043039 BP: tRNA aminoacylation	PF01409	IPR002319	GO:0000049; GO:0004812; GO:0005524; GO:0005737; GO:0043039
TraesCS6D01G301300.1	tr|A0A1D6BA87|A0A1D6BA87_WHEAT	Methionine aminopeptidase	PF00557: Metallopeptidase family M24	IPR000994: Peptidase M24; IPR001714: Peptidase M24, methionine aminopeptidase		PF00557	IPR000994; IPR001714
TraesCS6D01G301300.2	tr|A0A1D6BA87|A0A1D6BA87_WHEAT	Methionine aminopeptidase	PF00557: Metallopeptidase family M24	IPR000994: Peptidase M24; IPR001714: Peptidase M24, methionine aminopeptidase; IPR002467: Peptidase M24A, methionine aminopeptidase, subfamily 1	GO:0004177 MF: aminopeptidase activity;GO:0006508 BP: proteolysis;GO:0008235 MF: metalloexopeptidase activity	PF00557	IPR000994; IPR001714; IPR002467	GO:0004177; GO:0006508; GO:0008235
TraesCS6D01G301300.3	tr|A0A1D6BA87|A0A1D6BA87_WHEAT	Methionine aminopeptidase	PF00557: Metallopeptidase family M24	IPR000994: Peptidase M24; IPR001714: Peptidase M24, methionine aminopeptidase; IPR002467: Peptidase M24A, methionine aminopeptidase, subfamily 1	GO:0004177 MF: aminopeptidase activity;GO:0006508 BP: proteolysis;GO:0008235 MF: metalloexopeptidase activity	PF00557	IPR000994; IPR001714; IPR002467	GO:0004177; GO:0006508; GO:0008235
TraesCS6D01G301400.1	tr|G7JYM1|G7JYM1_MEDTR	Peptidyl-prolyl cis-trans isomerase
TraesCS6D01G301400.2	tr|G7JYM1|G7JYM1_MEDTR	Peptidyl-prolyl cis-trans isomerase
TraesCS6D01G301400.3	tr|G7JYM1|G7JYM1_MEDTR	Peptidyl-prolyl cis-trans isomerase
TraesCS6D01G301400.4	tr|A2Q1W0|A2Q1W0_MEDTR	Peptidyl-prolyl cis-trans isomerase
TraesCS6D01G301400.5	tr|G7JYM1|G7JYM1_MEDTR	Peptidyl-prolyl cis-trans isomerase
TraesCS6D01G301500.1	tr|W9S6V6|W9S6V6_9ROSA	Receptor-like protein kinase	PF07714: Protein tyrosine kinase	IPR000719: Protein kinase domain; IPR001245: Serine-threonine/tyrosine-protein kinase, catalytic domain; IPR011009: Protein kinase-like domain	GO:0004672 MF: protein kinase activity;GO:0005524 MF: ATP binding;GO:0006468 BP: protein phosphorylation	PF07714	IPR000719; IPR001245; IPR011009	GO:0004672; GO:0005524; GO:0006468
TraesCS6D01G301600.1	tr|A0A0B2ST43|A0A0B2ST43_GLYSO	Werner Syndrome-like exonuclease	PF01612: 3'-5' exonuclease	IPR002562: 3'-5' exonuclease domain; IPR012337: Ribonuclease H-like domain	GO:0003676 MF: nucleic acid binding;GO:0006139 BP: nucleobase-containing compound metabolic process;GO:0008408 MF: 3'-5' exonuclease activity	PF01612	IPR002562; IPR012337	GO:0003676; GO:0006139; GO:0008408
TraesCS6D01G301700.1	tr|Q2QNK0|Q2QNK0_ORYSJ	Protein kinase family protein, putative, expressed	PF13426: PAS domain; PF07714: Protein tyrosine kinase	IPR000014: PAS domain; IPR000719: Protein kinase domain; IPR001245: Serine-threonine/tyrosine-protein kinase, catalytic domain; IPR008271: Serine/threonine-protein kinase, active site; IPR011009: Protein kinase-like domain	GO:0004672 MF: protein kinase activity;GO:0005524 MF: ATP binding;GO:0006468 BP: protein phosphorylation	PF13426; PF07714	IPR000014; IPR000719; IPR001245; IPR008271; IPR011009	GO:0004672; GO:0005524; GO:0006468
TraesCS6D01G301700.2	tr|Q2QNK0|Q2QNK0_ORYSJ	Protein kinase family protein, putative, expressed	PF13426: PAS domain; PF00069: Protein kinase domain	IPR000014: PAS domain; IPR000719: Protein kinase domain; IPR008271: Serine/threonine-protein kinase, active site; IPR011009: Protein kinase-like domain	GO:0004672 MF: protein kinase activity;GO:0005524 MF: ATP binding;GO:0006468 BP: protein phosphorylation	PF13426; PF00069	IPR000014; IPR000719; IPR008271; IPR011009	GO:0004672; GO:0005524; GO:0006468
TraesCS6D01G301700.3	tr|Q2QNK0|Q2QNK0_ORYSJ	Protein kinase family protein, putative, expressed	PF13426: PAS domain; PF07714: Protein tyrosine kinase	IPR000014: PAS domain; IPR000719: Protein kinase domain; IPR001245: Serine-threonine/tyrosine-protein kinase, catalytic domain; IPR008271: Serine/threonine-protein kinase, active site; IPR011009: Protein kinase-like domain	GO:0004672 MF: protein kinase activity;GO:0005524 MF: ATP binding;GO:0006468 BP: protein phosphorylation	PF13426; PF07714	IPR000014; IPR000719; IPR001245; IPR008271; IPR011009	GO:0004672; GO:0005524; GO:0006468
TraesCS6D01G301800.1	tr|A2Q3C9|A2Q3C9_MEDTR	Oxidoreductase/transition metal ion-binding protein
TraesCS6D01G301900.1	tr|A0A0K9PXK8|A0A0K9PXK8_ZOSMR	F-box/LRR-repeat protein	PF13516: Leucine Rich repeat	IPR001611: Leucine-rich repeat; IPR006553: Leucine-rich repeat, cysteine-containing subtype; IPR032675: Leucine-rich repeat domain, L domain-like	GO:0005515 MF: protein binding	PF13516	IPR001611; IPR006553; IPR032675	GO:0005515
TraesCS6D01G302000.1	AT5G19560.2	ROP uanine nucleotide exchange factor 10	PF07762: Protein of unknown function (DUF1618)	IPR011676: Domain of unknown function DUF1618		PF07762	IPR011676
TraesCS6D01G302000.2	AT5G19560.2	ROP uanine nucleotide exchange factor 10	PF07762: Protein of unknown function (DUF1618)	IPR011676: Domain of unknown function DUF1618		PF07762	IPR011676
TraesCS6D01G302100.1	sp|Q5TZJ5|S31A1_HUMAN	Spermatogenesis-associated protein 31A1	PF07762: Protein of unknown function (DUF1618)	IPR011676: Domain of unknown function DUF1618		PF07762	IPR011676
TraesCS6D01G302100.2	sp|Q5VVP1|S31A6_HUMAN	Spermatogenesis-associated protein 31A6	PF07762: Protein of unknown function (DUF1618)	IPR011676: Domain of unknown function DUF1618		PF07762	IPR011676
TraesCS6D01G302200.1	tr|A0A0K9NM53|A0A0K9NM53_ZOSMR	Replication factor C subunit	PF00004: ATPase family associated with various cellular activities (AAA); PF08542: Replication factor C C-terminal domain	IPR003593: AAA+ ATPase domain; IPR003959: ATPase, AAA-type, core; IPR008921: DNA polymerase III, clamp loader complex, gamma/delta/delta subunit, C-terminal; IPR013748: Replication factor C, C-terminal; IPR027417: P-loop containing nucleoside triphosphate hydrolase	GO:0003677 MF: DNA binding;GO:0005524 MF: ATP binding;GO:0006260 BP: DNA replication	PF00004; PF08542	IPR003593; IPR003959; IPR008921; IPR013748; IPR027417	GO:0003677; GO:0005524; GO:0006260
TraesCS6D01G302300.1	tr|G7K3S4|G7K3S4_MEDTR	12-oxophytodienoate reductase-like protein	PF00724: NADH:flavin oxidoreductase / NADH oxidase family	IPR001155: NADH:flavin oxidoreductase/NADH oxidase, N-terminal; IPR013785: Aldolase-type TIM barrel	GO:0003824 MF: catalytic activity;GO:0010181 MF: FMN binding;GO:0016491 MF: oxidoreductase activity;GO:0055114 BP: oxidation-reduction process	PF00724	IPR001155; IPR013785	GO:0003824; GO:0010181; GO:0016491; GO:0055114
TraesCS6D01G302300.2	tr|G7K3S4|G7K3S4_MEDTR	12-oxophytodienoate reductase-like protein	PF00724: NADH:flavin oxidoreductase / NADH oxidase family	IPR001155: NADH:flavin oxidoreductase/NADH oxidase, N-terminal; IPR013785: Aldolase-type TIM barrel	GO:0003824 MF: catalytic activity;GO:0010181 MF: FMN binding;GO:0016491 MF: oxidoreductase activity;GO:0055114 BP: oxidation-reduction process	PF00724	IPR001155; IPR013785	GO:0003824; GO:0010181; GO:0016491; GO:0055114
TraesCS6D01G302400.1	tr|D7RJ71|D7RJ71_CARPA	Metal tolerance protein	PF01545: Cation efflux family	IPR002524: Cation efflux protein; IPR027470: Cation efflux protein, cytoplasmic domain	GO:0006812 BP: cation transport;GO:0008324 MF: cation transmembrane transporter activity;GO:0016021 CC: integral component of membrane;GO:0055085 BP: transmembrane transport	PF01545	IPR002524; IPR027470	GO:0006812; GO:0008324; GO:0016021; GO:0055085
TraesCS6D01G302400.2	tr|D7RJ71|D7RJ71_CARPA	Metal tolerance protein	PF01545: Cation efflux family	IPR002524: Cation efflux protein; IPR027470: Cation efflux protein, cytoplasmic domain	GO:0006812 BP: cation transport;GO:0008324 MF: cation transmembrane transporter activity;GO:0016021 CC: integral component of membrane;GO:0055085 BP: transmembrane transport	PF01545	IPR002524; IPR027470	GO:0006812; GO:0008324; GO:0016021; GO:0055085
TraesCS6D01G302400.3	tr|D7RJ71|D7RJ71_CARPA	Metal tolerance protein	PF01545: Cation efflux family; PF16916: Dimerisation domain of Zinc Transporter	IPR002524: Cation efflux protein; IPR027470: Cation efflux protein, cytoplasmic domain	GO:0006812 BP: cation transport;GO:0008324 MF: cation transmembrane transporter activity;GO:0016021 CC: integral component of membrane;GO:0055085 BP: transmembrane transport	PF01545; PF16916	IPR002524; IPR027470	GO:0006812; GO:0008324; GO:0016021; GO:0055085
TraesCS6D01G302500.1	tr|M8BJE5|M8BJE5_AEGTA	DNA-3-methyladenine glycosylase	PF02245: Methylpurine-DNA glycosylase (MPG)	IPR003180: Methylpurine-DNA glycosylase (MPG); IPR011034: Formyl transferase, C-terminal-like	GO:0003677 MF: DNA binding;GO:0003824 MF: catalytic activity;GO:0003905 MF: alkylbase DNA N-glycosylase activity;GO:0006284 BP: base-excision repair	PF02245	IPR003180; IPR011034	GO:0003677; GO:0003824; GO:0003905; GO:0006284
TraesCS6D01G302600.1	tr|A0A1E5WE03|A0A1E5WE03_9POAL	Glycosyltransferase family 92 protein	PF01697: Glycosyltransferase family 92	IPR008166: Glycosyltransferase family 92; IPR029044: Nucleotide-diphospho-sugar transferases		PF01697	IPR008166; IPR029044
TraesCS6D01G302700.1	tr|I3SDA0|I3SDA0_MEDTR	Transmembrane protein, putative
TraesCS6D01G302800.1	sp|B3PVZ9|NUOC1_RHIE6	NADH-quinone oxidoreductase subunit C 1
TraesCS6D01G302900.1	tr|G7KVF9|G7KVF9_MEDTR	Thioredoxin	PF00085: Thioredoxin	IPR012336: Thioredoxin-like fold; IPR013766: Thioredoxin domain	GO:0045454 BP: cell redox homeostasis	PF00085	IPR012336; IPR013766	GO:0045454
TraesCS6D01G303000.1	tr|A0A1J6IB32|A0A1J6IB32_NICAT	Protein trichome birefringence	PF14416: PMR5 N terminal Domain; PF13839: GDSL/SGNH-like Acyl-Esterase family found in Pmr5 and Cas1p	IPR025846: PMR5 N-terminal domain; IPR026057: PC-Esterase		PF14416; PF13839	IPR025846; IPR026057
TraesCS6D01G303100.1	tr|B6UGM8|B6UGM8_MAIZE	Growth-regulating factor	PF08879: WRC	IPR014977: WRC domain		PF08879	IPR014977
TraesCS6D01G303200.1	tr|A0A076FU21|A0A076FU21_TOBAC	Temperature-induced lipocalin	PF08212: Lipocalin-like domain	IPR000566: Lipocalin/cytosolic fatty-acid binding domain; IPR002446: Lipocalin, bacterial; IPR012674: Calycin; IPR022271: Lipocalin, ApoD type; IPR022272: Lipocalin family conserved site	GO:0005215 MF: transporter activity	PF08212	IPR000566; IPR002446; IPR012674; IPR022271; IPR022272	GO:0005215
TraesCS6D01G303300.1	tr|A0A0B0NVC2|A0A0B0NVC2_GOSAR	Protein PAM68, chloroplastic-like protein	PF11947: Protein of unknown function (DUF3464)	IPR021855: Protein of unknown function DUF3464		PF11947	IPR021855
TraesCS6D01G303400.1	tr|A9CRE4|A9CRE4_MALDO	Cyclic nucleotide gated channel	PF00520: Ion transport protein	IPR000595: Cyclic nucleotide-binding domain; IPR005821: Ion transport domain; IPR014710: RmlC-like jelly roll fold; IPR018490: Cyclic nucleotide-binding-like	GO:0005216 MF: ion channel activity;GO:0006811 BP: ion transport;GO:0016020 CC: membrane;GO:0055085 BP: transmembrane transport	PF00520	IPR000595; IPR005821; IPR014710; IPR018490	GO:0005216; GO:0006811; GO:0016020; GO:0055085
TraesCS6D01G303400.2	tr|A9CRE4|A9CRE4_MALDO	Cyclic nucleotide gated channel	PF00520: Ion transport protein	IPR000595: Cyclic nucleotide-binding domain; IPR005821: Ion transport domain; IPR014710: RmlC-like jelly roll fold; IPR018490: Cyclic nucleotide-binding-like	GO:0005216 MF: ion channel activity;GO:0006811 BP: ion transport;GO:0016020 CC: membrane;GO:0055085 BP: transmembrane transport	PF00520	IPR000595; IPR005821; IPR014710; IPR018490	GO:0005216; GO:0006811; GO:0016020; GO:0055085
TraesCS6D01G303400.3	tr|A9CRE4|A9CRE4_MALDO	Cyclic nucleotide gated channel	PF00520: Ion transport protein	IPR000595: Cyclic nucleotide-binding domain; IPR005821: Ion transport domain; IPR014710: RmlC-like jelly roll fold; IPR018490: Cyclic nucleotide-binding-like	GO:0005216 MF: ion channel activity;GO:0006811 BP: ion transport;GO:0016020 CC: membrane;GO:0055085 BP: transmembrane transport	PF00520	IPR000595; IPR005821; IPR014710; IPR018490	GO:0005216; GO:0006811; GO:0016020; GO:0055085
TraesCS6D01G303400.4	tr|A9CRE4|A9CRE4_MALDO	Cyclic nucleotide gated channel	PF00520: Ion transport protein	IPR000595: Cyclic nucleotide-binding domain; IPR005821: Ion transport domain; IPR014710: RmlC-like jelly roll fold; IPR018490: Cyclic nucleotide-binding-like	GO:0005216 MF: ion channel activity;GO:0006811 BP: ion transport;GO:0016020 CC: membrane;GO:0055085 BP: transmembrane transport	PF00520	IPR000595; IPR005821; IPR014710; IPR018490	GO:0005216; GO:0006811; GO:0016020; GO:0055085
TraesCS6D01G303400.5	tr|A0A072UB15|A0A072UB15_MEDTR	Cyclic nucleotide gated channel protein	PF00520: Ion transport protein	IPR000595: Cyclic nucleotide-binding domain; IPR005821: Ion transport domain; IPR014710: RmlC-like jelly roll fold; IPR018490: Cyclic nucleotide-binding-like	GO:0005216 MF: ion channel activity;GO:0006811 BP: ion transport;GO:0016020 CC: membrane;GO:0055085 BP: transmembrane transport	PF00520	IPR000595; IPR005821; IPR014710; IPR018490	GO:0005216; GO:0006811; GO:0016020; GO:0055085
TraesCS6D01G303400.6	tr|A0A072UB15|A0A072UB15_MEDTR	Cyclic nucleotide gated channel protein	PF00520: Ion transport protein	IPR005821: Ion transport domain	GO:0005216 MF: ion channel activity;GO:0006811 BP: ion transport;GO:0016020 CC: membrane;GO:0055085 BP: transmembrane transport	PF00520	IPR005821	GO:0005216; GO:0006811; GO:0016020; GO:0055085
TraesCS6D01G303500.1	tr|A0A103YE80|A0A103YE80_CYNCS	1-aminocyclopropane-1-carboxylate deaminase/D-cysteine desulfhydrase	PF00291: Pyridoxal-phosphate dependent enzyme	IPR001926: Tryptophan synthase beta subunit-like PLP-dependent enzyme; IPR005966: D-cysteine desulfhydrase	GO:0003824 MF: catalytic activity	PF00291	IPR001926; IPR005966	GO:0003824
TraesCS6D01G303500.2	tr|A0A103YE80|A0A103YE80_CYNCS	1-aminocyclopropane-1-carboxylate deaminase/D-cysteine desulfhydrase	PF00291: Pyridoxal-phosphate dependent enzyme	IPR001926: Tryptophan synthase beta subunit-like PLP-dependent enzyme; IPR005966: D-cysteine desulfhydrase	GO:0003824 MF: catalytic activity	PF00291	IPR001926; IPR005966	GO:0003824
TraesCS6D01G303600.1	tr|A8IXR1|A8IXR1_BRACM	Universal stress protein family protein	PF00582: Universal stress protein family	IPR006015: Universal stress protein A; IPR006016: UspA; IPR014729: Rossmann-like alpha/beta/alpha sandwich fold	GO:0006950 BP: response to stress	PF00582	IPR006015; IPR006016; IPR014729	GO:0006950
TraesCS6D01G303700.1	tr|Q851G2|Q851G2_ORYSJ	Cytochrome P450 family protein, expressed	PF00067: Cytochrome P450	IPR001128: Cytochrome P450; IPR002401: Cytochrome P450, E-class, group I; IPR017972: Cytochrome P450, conserved site	GO:0005506 MF: iron ion binding;GO:0016705 MF: oxidoreductase activity, acting on paired donors, with incorporation or reduction of molecular oxygen;GO:0020037 MF: heme binding;GO:0055114 BP: oxidation-reduction process	PF00067	IPR001128; IPR002401; IPR017972	GO:0005506; GO:0016705; GO:0020037; GO:0055114
TraesCS6D01G303700.2	tr|Q851G2|Q851G2_ORYSJ	Cytochrome P450 family protein, expressed	PF00067: Cytochrome P450	IPR001128: Cytochrome P450	GO:0005506 MF: iron ion binding;GO:0016705 MF: oxidoreductase activity, acting on paired donors, with incorporation or reduction of molecular oxygen;GO:0020037 MF: heme binding;GO:0055114 BP: oxidation-reduction process	PF00067	IPR001128	GO:0005506; GO:0016705; GO:0020037; GO:0055114
TraesCS6D01G390700.1	AT1G04200.3	dyggve-melchior-clausen syndrome protein
TraesCS6D01G390800.1	AT1G67390.1	F-box family protein	PF00646: F-box domain	IPR001810: F-box domain; IPR032675: Leucine-rich repeat domain, L domain-like	GO:0005515 MF: protein binding	PF00646	IPR001810; IPR032675	GO:0005515
TraesCS6D01G390900.1	tr|M8BBD0|M8BBD0_AEGTA	Splicing factor 3B subunit 2	PF04046: PSP	IPR006568: PSP, proline-rich		PF04046	IPR006568
TraesCS6D01G391000.1	AT1G32020.1	F-box family protein	PF00646: F-box domain	IPR001810: F-box domain; IPR032675: Leucine-rich repeat domain, L domain-like	GO:0005515 MF: protein binding	PF00646	IPR001810; IPR032675	GO:0005515
TraesCS6D01G391100.1	AT3G60790.1	F-box family protein		IPR001810: F-box domain; IPR032675: Leucine-rich repeat domain, L domain-like	GO:0005515 MF: protein binding		IPR001810; IPR032675	GO:0005515
TraesCS6D01G391200.1	tr|Q7Y163|Q7Y163_ORYSJ	Hepatocellular carcinoma-associated antigen 59 family protein, expressed	PF07052: Hepatocellular carcinoma-associated antigen 59	IPR010756: Hepatocellular carcinoma-associated antigen 59		PF07052	IPR010756
TraesCS6D01G391300.1	AT1G67390.1	F-box family protein	PF00646: F-box domain	IPR001810: F-box domain; IPR032675: Leucine-rich repeat domain, L domain-like	GO:0005515 MF: protein binding	PF00646	IPR001810; IPR032675	GO:0005515
TraesCS6D01G391500.1	AT5G02700.1	F-box/RNI-like superfamily protein		IPR032675: Leucine-rich repeat domain, L domain-like			IPR032675
TraesCS6D01G391700.1	AT5G57240.5	OSBP(oxysterol binding protein)-related protein 4C		IPR032675: Leucine-rich repeat domain, L domain-like			IPR032675
TraesCS6D01G391800.1	AT5G22610.2	F-box/RNI-like/FBD-like domains-containing protein		IPR001810: F-box domain; IPR032675: Leucine-rich repeat domain, L domain-like	GO:0005515 MF: protein binding		IPR001810; IPR032675	GO:0005515
TraesCS6D01G391900.1	AT1G67390.1	F-box family protein	PF00646: F-box domain	IPR001810: F-box domain; IPR032675: Leucine-rich repeat domain, L domain-like	GO:0005515 MF: protein binding	PF00646	IPR001810; IPR032675	GO:0005515
TraesCS6D01G392000.1	sp|B1I9A0|ACKA_STRPI	Acetate kinase
TraesCS6D01G392100.1	tr|W5GW73|W5GW73_WHEAT	Xyloglucan endotransglucosylase/hydrolase	PF00722: Glycosyl hydrolases family 16; PF06955: Xyloglucan endo-transglycosylase (XET) C-terminus	IPR000757: Glycoside hydrolase family 16; IPR008263: Glycoside hydrolase, family 16, active site; IPR008264: Beta-glucanase; IPR010713: Xyloglucan endo-transglycosylase, C-terminal; IPR013320: Concanavalin A-like lectin/glucanase domain; IPR016455: Xyloglucan endotransglucosylase/hydrolase	GO:0004553 MF: hydrolase activity, hydrolyzing O-glycosyl compounds;GO:0005618 CC: cell wall;GO:0005975 BP: carbohydrate metabolic process;GO:0006073 BP: cellular glucan metabolic process;GO:0010411 BP: xyloglucan metabolic process;GO:0016762 MF: xyloglucan:xyloglucosyl transferase activity;GO:0042546 BP: cell wall biogenesis;GO:0048046 CC: apoplast	PF00722; PF06955	IPR000757; IPR008263; IPR008264; IPR010713; IPR013320; IPR016455	GO:0004553; GO:0005618; GO:0005975; GO:0006073; GO:0010411; GO:0016762; GO:0042546; GO:0048046
TraesCS6D01G392200.1	tr|A0A0U2S1G4|A0A0U2S1G4_ORYSA	NBS-LRR-like resistance protein	PF00931: NB-ARC domain	IPR002182: NB-ARC; IPR027417: P-loop containing nucleoside triphosphate hydrolase	GO:0043531 MF: ADP binding	PF00931	IPR002182; IPR027417	GO:0043531
TraesCS6D01G392300.1	tr|A0A0B0NNB6|A0A0B0NNB6_GOSAR	Photosystem II 22 kDa, chloroplastic		IPR023329: Chlorophyll a/b binding protein domain			IPR023329
TraesCS6D01G392400.1	tr|Q8W353|Q8W353_ORYSJ	F-box domain containing protein, expressed		IPR001810: F-box domain	GO:0005515 MF: protein binding		IPR001810	GO:0005515
TraesCS6D01G392500.1	tr|B9T8H0|B9T8H0_RICCO	Kinase, putative	PF00139: Legume lectin domain; PF07714: Protein tyrosine kinase	IPR000719: Protein kinase domain; IPR001220: Legume lectin domain; IPR001245: Serine-threonine/tyrosine-protein kinase, catalytic domain; IPR008271: Serine/threonine-protein kinase, active site; IPR011009: Protein kinase-like domain; IPR013320: Concanavalin A-like lectin/glucanase domain; IPR017441: Protein kinase, ATP binding site	GO:0004672 MF: protein kinase activity;GO:0005524 MF: ATP binding;GO:0006468 BP: protein phosphorylation;GO:0030246 MF: carbohydrate binding	PF00139; PF07714	IPR000719; IPR001220; IPR001245; IPR008271; IPR011009; IPR013320; IPR017441	GO:0004672; GO:0005524; GO:0006468; GO:0030246
TraesCS6D01G392600.1	tr|A0A061EQW9|A0A061EQW9_THECC	Receptor lectin kinase	PF00139: Legume lectin domain; PF00069: Protein kinase domain	IPR000719: Protein kinase domain; IPR001220: Legume lectin domain; IPR008271: Serine/threonine-protein kinase, active site; IPR011009: Protein kinase-like domain; IPR013320: Concanavalin A-like lectin/glucanase domain; IPR017441: Protein kinase, ATP binding site	GO:0004672 MF: protein kinase activity;GO:0005524 MF: ATP binding;GO:0006468 BP: protein phosphorylation;GO:0030246 MF: carbohydrate binding	PF00139; PF00069	IPR000719; IPR001220; IPR008271; IPR011009; IPR013320; IPR017441	GO:0004672; GO:0005524; GO:0006468; GO:0030246
TraesCS6D01G392700.1	tr|A0A0K9PDW3|A0A0K9PDW3_ZOSMR	ATP-dependent RNA helicase	PF00270: DEAD/DEAH box helicase; PF00271: Helicase conserved C-terminal domain	IPR001650: Helicase, C-terminal; IPR011545: DEAD/DEAH box helicase domain; IPR014001: Helicase superfamily 1/2, ATP-binding domain; IPR014014: RNA helicase, DEAD-box type, Q motif; IPR027417: P-loop containing nucleoside triphosphate hydrolase	GO:0003676 MF: nucleic acid binding;GO:0005524 MF: ATP binding	PF00270; PF00271	IPR001650; IPR011545; IPR014001; IPR014014; IPR027417	GO:0003676; GO:0005524
TraesCS6D01G392800.1	sp|B8CVJ3|HLDD_SHEPW	ADP-L-glycero-D-manno-heptose-6-epimerase	PF04321: RmlD substrate binding domain	IPR016040: NAD(P)-binding domain; IPR029903: RmlD-like substrate binding domain		PF04321	IPR016040; IPR029903
TraesCS6D01G392900.1	tr|B6TT30|B6TT30_MAIZE	RNA-binding region RNP-1		IPR000504: RNA recognition motif domain	GO:0003676 MF: nucleic acid binding		IPR000504	GO:0003676
TraesCS6D01G392900.2	tr|B6TT30|B6TT30_MAIZE	RNA-binding region RNP-1		IPR000504: RNA recognition motif domain	GO:0003676 MF: nucleic acid binding		IPR000504	GO:0003676
TraesCS6D01G393000.1	tr|A0A1J3JTP4|A0A1J3JTP4_NOCCA	CLAVATA3/ESR (CLE)-related protein 2
TraesCS6D01G393100.1	AT5G66030.1	Golgi-localized GRIP domain-containing protein
TraesCS6D01G393100.2	tr|A0A1I9LSI5|A0A1I9LSI5_ARATH	Titan9
TraesCS6D01G393100.3	AT3G20070.4	titan9
TraesCS6D01G393100.4	AT3G20070.4	titan9
TraesCS6D01G393200.1	tr|B6TPR6|B6TPR6_MAIZE	Electron transfer flavoprotein beta-subunit	PF01012: Electron transfer flavoprotein domain	IPR000049: Electron transfer flavoprotein, beta-subunit, conserved site; IPR012255: Electron transfer flavoprotein, beta subunit; IPR014729: Rossmann-like alpha/beta/alpha sandwich fold; IPR014730: Electron transfer flavoprotein, alpha/beta-subunit, N-terminal	GO:0009055 MF: electron carrier activity	PF01012	IPR000049; IPR012255; IPR014729; IPR014730	GO:0009055
TraesCS6D01G393300.1	tr|A0A061E290|A0A061E290_THECC	Leucine-rich repeat receptor-like protein kinase family protein, putative	PF13855: Leucine rich repeat	IPR001611: Leucine-rich repeat; IPR003591: Leucine-rich repeat, typical subtype; IPR032675: Leucine-rich repeat domain, L domain-like	GO:0005515 MF: protein binding	PF13855	IPR001611; IPR003591; IPR032675	GO:0005515
TraesCS6D01G393400.1	AT4G26530.3	Aldolase superfamily protein
TraesCS6D01G393500.1	tr|B9R8F4|B9R8F4_RICCO	Prolyl 4-hydroxylase alpha subunit, putative	PF13640: 2OG-Fe(II) oxygenase superfamily	IPR005123: Oxoglutarate/iron-dependent dioxygenase; IPR006620: Prolyl 4-hydroxylase, alpha subunit	GO:0005506 MF: iron ion binding;GO:0016491 MF: oxidoreductase activity;GO:0016705 MF: oxidoreductase activity, acting on paired donors, with incorporation or reduction of molecular oxygen;GO:0031418 MF: L-ascorbic acid binding;GO:0055114 BP: oxidation-reduction process	PF13640	IPR005123; IPR006620	GO:0005506; GO:0016491; GO:0016705; GO:0031418; GO:0055114
TraesCS6D01G393600.1	tr|W5RYK8|W5RYK8_CAMSI	Sucrose transporter	PF13347: MFS/sugar transport protein	IPR020846: Major facilitator superfamily domain		PF13347	IPR020846
TraesCS6D01G393700.1	tr|W9QTU5|W9QTU5_9ROSA	BAG family molecular chaperone regulator 5	PF02179: BAG domain	IPR000048: IQ motif, EF-hand binding site; IPR003103: BAG domain	GO:0005515 MF: protein binding;GO:0051087 MF: chaperone binding	PF02179	IPR000048; IPR003103	GO:0005515; GO:0051087
TraesCS6D01G393800.1	tr|W9QTU5|W9QTU5_9ROSA	BAG family molecular chaperone regulator 5	PF02179: BAG domain	IPR000048: IQ motif, EF-hand binding site; IPR003103: BAG domain	GO:0005515 MF: protein binding;GO:0051087 MF: chaperone binding	PF02179	IPR000048; IPR003103	GO:0005515; GO:0051087
TraesCS6D01G393900.1	tr|M8BJK7|M8BJK7_AEGTA	Splicing factor 3B subunit 2	PF04037: Domain of unknown function (DUF382); PF04046: PSP	IPR006568: PSP, proline-rich; IPR007180: Domain of unknown function DUF382	GO:0005634 CC: nucleus	PF04037; PF04046	IPR006568; IPR007180	GO:0005634
TraesCS6D01G393900.2	tr|M7Z1L2|M7Z1L2_TRIUA	Splicing factor 3B subunit 2	PF04037: Domain of unknown function (DUF382); PF04046: PSP	IPR006568: PSP, proline-rich; IPR007180: Domain of unknown function DUF382	GO:0005634 CC: nucleus	PF04037; PF04046	IPR006568; IPR007180	GO:0005634
TraesCS6D01G394000.1	tr|A0A061F0A6|A0A061F0A6_THECC	Prefoldin chaperone subunit family protein
TraesCS6D01G394100.1	AT5G38350.1	Disease resistance protein (NBS-LRR class) family	PF00931: NB-ARC domain	IPR002182: NB-ARC; IPR006553: Leucine-rich repeat, cysteine-containing subtype; IPR011991: Winged helix-turn-helix DNA-binding domain; IPR027417: P-loop containing nucleoside triphosphate hydrolase; IPR032675: Leucine-rich repeat domain, L domain-like	GO:0043531 MF: ADP binding	PF00931	IPR002182; IPR006553; IPR011991; IPR027417; IPR032675	GO:0043531
TraesCS6D01G394100.2	AT5G38350.1	Disease resistance protein (NBS-LRR class) family	PF02892: BED zinc finger; PF00931: NB-ARC domain	IPR002182: NB-ARC; IPR003656: Zinc finger, BED-type; IPR006553: Leucine-rich repeat, cysteine-containing subtype; IPR011991: Winged helix-turn-helix DNA-binding domain; IPR027417: P-loop containing nucleoside triphosphate hydrolase; IPR032675: Leucine-rich repeat domain, L domain-like	GO:0003677 MF: DNA binding;GO:0043531 MF: ADP binding	PF02892; PF00931	IPR002182; IPR003656; IPR006553; IPR011991; IPR027417; IPR032675	GO:0003677; GO:0043531
TraesCS6D01G394200.1	tr|M0Y2Z9|M0Y2Z9_HORVV	Serine/threonine-protein kinase	PF12442: Protein of unknown function (DUF3681)	IPR022149: Protein of unknown function DUF3681		PF12442	IPR022149
TraesCS6D01G394300.1	AT5G38350.1	Disease resistance protein (NBS-LRR class) family	PF00931: NB-ARC domain	IPR002182: NB-ARC; IPR027417: P-loop containing nucleoside triphosphate hydrolase	GO:0043531 MF: ADP binding	PF00931	IPR002182; IPR027417	GO:0043531
TraesCS6D01G394400.1	tr|C1KAE3|C1KAE3_HORVU	NBS-LRR disease resistance protein-like protein	PF00931: NB-ARC domain	IPR002182: NB-ARC; IPR003656: Zinc finger, BED-type; IPR006553: Leucine-rich repeat, cysteine-containing subtype; IPR011991: Winged helix-turn-helix DNA-binding domain; IPR027417: P-loop containing nucleoside triphosphate hydrolase; IPR032675: Leucine-rich repeat domain, L domain-like	GO:0003677 MF: DNA binding;GO:0043531 MF: ADP binding	PF00931	IPR002182; IPR003656; IPR006553; IPR011991; IPR027417; IPR032675	GO:0003677; GO:0043531
TraesCS6D01G394500.1	tr|M8A8R8|M8A8R8_TRIUA	Disease resistance protein RPM1	PF00931: NB-ARC domain	IPR002182: NB-ARC; IPR011991: Winged helix-turn-helix DNA-binding domain; IPR027417: P-loop containing nucleoside triphosphate hydrolase; IPR032675: Leucine-rich repeat domain, L domain-like	GO:0043531 MF: ADP binding	PF00931	IPR002182; IPR011991; IPR027417; IPR032675	GO:0043531
TraesCS6D01G394600.1	AT3G25490.1	Protein kinase family protein	PF13947: Wall-associated receptor kinase galacturonan-binding; PF00069: Protein kinase domain	IPR000719: Protein kinase domain; IPR000742: EGF-like domain; IPR001881: EGF-like calcium-binding domain; IPR008271: Serine/threonine-protein kinase, active site; IPR011009: Protein kinase-like domain; IPR017441: Protein kinase, ATP binding site; IPR018097: EGF-like calcium-binding, conserved site; IPR025287: Wall-associated receptor kinase, galacturonan-binding domain	GO:0004672 MF: protein kinase activity;GO:0005509 MF: calcium ion binding;GO:0005515 MF: protein binding;GO:0005524 MF: ATP binding;GO:0006468 BP: protein phosphorylation;GO:0030247 MF: polysaccharide binding	PF13947; PF00069	IPR000719; IPR000742; IPR001881; IPR008271; IPR011009; IPR017441; IPR018097; IPR025287	GO:0004672; GO:0005509; GO:0005515; GO:0005524; GO:0006468; GO:0030247
TraesCS6D01G394700.1	tr|M8BLH2|M8BLH2_AEGTA	Disease resistance protein RPM1	PF00931: NB-ARC domain	IPR002182: NB-ARC; IPR011991: Winged helix-turn-helix DNA-binding domain; IPR027417: P-loop containing nucleoside triphosphate hydrolase; IPR032675: Leucine-rich repeat domain, L domain-like	GO:0043531 MF: ADP binding	PF00931	IPR002182; IPR011991; IPR027417; IPR032675	GO:0043531
TraesCS6D01G394800.1	tr|M8B5I0|M8B5I0_TRIUA	Testis-expressed sequence 2 protein		IPR011993: PH domain-like			IPR011993
TraesCS6D01G394900.1	tr|Q69TB9|Q69TB9_ORYSJ	Ankyrin repeat family protein-like	PF12796: Ankyrin repeats (3 copies); PF13857: Ankyrin repeats (many copies)	IPR002110: Ankyrin repeat; IPR020683: Ankyrin repeat-containing domain	GO:0005515 MF: protein binding	PF12796; PF13857	IPR002110; IPR020683	GO:0005515
TraesCS6D01G394900.2	tr|Q6Z6P6|Q6Z6P6_ORYSJ	Ankyrin repeat protein family-like protein	PF12796: Ankyrin repeats (3 copies); PF13857: Ankyrin repeats (many copies); PF13962: Domain of unknown function	IPR002110: Ankyrin repeat; IPR020683: Ankyrin repeat-containing domain; IPR026961: PGG domain	GO:0005515 MF: protein binding	PF12796; PF13857; PF13962	IPR002110; IPR020683; IPR026961	GO:0005515
TraesCS6D01G395000.1	tr|A0A072UUJ2|A0A072UUJ2_MEDTR	Plant/F9H3-4 protein	PF05623: Protein of unknown function (DUF789)	IPR008507: Protein of unknown function DUF789		PF05623	IPR008507
TraesCS6D01G395100.1	tr|A0A0B2NPV2|A0A0B2NPV2_GLYSO	rRNA-processing protein UTP23 like	PF04900: Fcf1	IPR006984: rRNA-processing protein Fcf1/Utp23; IPR029060: PIN domain-like	GO:0032040 CC: small-subunit processome	PF04900	IPR006984; IPR029060	GO:0032040
TraesCS6D01G395200.1	tr|Q6Z6P6|Q6Z6P6_ORYSJ	Ankyrin repeat protein family-like protein	PF12796: Ankyrin repeats (3 copies); PF13857: Ankyrin repeats (many copies); PF13962: Domain of unknown function	IPR002110: Ankyrin repeat; IPR020683: Ankyrin repeat-containing domain; IPR026961: PGG domain	GO:0005515 MF: protein binding	PF12796; PF13857; PF13962	IPR002110; IPR020683; IPR026961	GO:0005515
TraesCS6D01G395300.1	tr|Q6Z6P6|Q6Z6P6_ORYSJ	Ankyrin repeat protein family-like protein	PF12796: Ankyrin repeats (3 copies); PF13857: Ankyrin repeats (many copies); PF13962: Domain of unknown function	IPR002110: Ankyrin repeat; IPR020683: Ankyrin repeat-containing domain; IPR026961: PGG domain	GO:0005515 MF: protein binding	PF12796; PF13857; PF13962	IPR002110; IPR020683; IPR026961	GO:0005515
TraesCS6D01G395400.1	sp|P93194|RPK1_IPONI	Receptor-like protein kinase	PF13947: Wall-associated receptor kinase galacturonan-binding; PF07645: Calcium-binding EGF domain; PF07714: Protein tyrosine kinase	IPR000152: EGF-type aspartate/asparagine hydroxylation site; IPR000719: Protein kinase domain; IPR000742: EGF-like domain; IPR001245: Serine-threonine/tyrosine-protein kinase, catalytic domain; IPR001881: EGF-like calcium-binding domain; IPR008271: Serine/threonine-protein kinase, active site; IPR011009: Protein kinase-like domain; IPR017441: Protein kinase, ATP binding site; IPR018097: EGF-like …	GO:0004672 MF: protein kinase activity;GO:0005509 MF: calcium ion binding;GO:0005515 MF: protein binding;GO:0005524 MF: ATP binding;GO:0006468 BP: protein phosphorylation;GO:0030247 MF: polysaccharide binding	PF13947; PF07645; PF07714	IPR000152; IPR000719; IPR000742; IPR001245; IPR001881; IPR008271; IPR011009; IPR017441; IPR018097; IPR025287	GO:0004672; GO:0005509; GO:0005515; GO:0005524; GO:0006468; GO:0030247
TraesCS6D01G395500.1	tr|Q6Z6P6|Q6Z6P6_ORYSJ	Ankyrin repeat protein family-like protein	PF12796: Ankyrin repeats (3 copies); PF13857: Ankyrin repeats (many copies); PF13962: Domain of unknown function	IPR002110: Ankyrin repeat; IPR020683: Ankyrin repeat-containing domain; IPR026961: PGG domain	GO:0005515 MF: protein binding	PF12796; PF13857; PF13962	IPR002110; IPR020683; IPR026961	GO:0005515
TraesCS6D01G395600.1	tr|Q8RVT2|Q8RVT2_ORYSA	Protein kinase	PF13947: Wall-associated receptor kinase galacturonan-binding; PF07645: Calcium-binding EGF domain; PF07714: Protein tyrosine kinase	IPR000152: EGF-type aspartate/asparagine hydroxylation site; IPR000719: Protein kinase domain; IPR000742: EGF-like domain; IPR001245: Serine-threonine/tyrosine-protein kinase, catalytic domain; IPR001881: EGF-like calcium-binding domain; IPR008271: Serine/threonine-protein kinase, active site; IPR011009: Protein kinase-like domain; IPR017441: Protein kinase, ATP binding site; IPR018097: EGF-like …	GO:0004672 MF: protein kinase activity;GO:0005509 MF: calcium ion binding;GO:0005515 MF: protein binding;GO:0005524 MF: ATP binding;GO:0006468 BP: protein phosphorylation;GO:0030247 MF: polysaccharide binding	PF13947; PF07645; PF07714	IPR000152; IPR000719; IPR000742; IPR001245; IPR001881; IPR008271; IPR011009; IPR017441; IPR018097; IPR025287	GO:0004672; GO:0005509; GO:0005515; GO:0005524; GO:0006468; GO:0030247
TraesCS6D01G395700.1	sp|P93194|RPK1_IPONI	Receptor-like protein kinase	PF13947: Wall-associated receptor kinase galacturonan-binding; PF07645: Calcium-binding EGF domain; PF07714: Protein tyrosine kinase	IPR000152: EGF-type aspartate/asparagine hydroxylation site; IPR000719: Protein kinase domain; IPR000742: EGF-like domain; IPR001245: Serine-threonine/tyrosine-protein kinase, catalytic domain; IPR001881: EGF-like calcium-binding domain; IPR008271: Serine/threonine-protein kinase, active site; IPR011009: Protein kinase-like domain; IPR017441: Protein kinase, ATP binding site; IPR018097: EGF-like …	GO:0004672 MF: protein kinase activity;GO:0005509 MF: calcium ion binding;GO:0005515 MF: protein binding;GO:0005524 MF: ATP binding;GO:0006468 BP: protein phosphorylation;GO:0030247 MF: polysaccharide binding	PF13947; PF07645; PF07714	IPR000152; IPR000719; IPR000742; IPR001245; IPR001881; IPR008271; IPR011009; IPR017441; IPR018097; IPR025287	GO:0004672; GO:0005509; GO:0005515; GO:0005524; GO:0006468; GO:0030247
TraesCS6D01G395800.1	sp|P93194|RPK1_IPONI	Receptor-like protein kinase	PF07645: Calcium-binding EGF domain; PF07714: Protein tyrosine kinase	IPR000152: EGF-type aspartate/asparagine hydroxylation site; IPR000719: Protein kinase domain; IPR000742: EGF-like domain; IPR001245: Serine-threonine/tyrosine-protein kinase, catalytic domain; IPR001881: EGF-like calcium-binding domain; IPR008271: Serine/threonine-protein kinase, active site; IPR011009: Protein kinase-like domain; IPR017441: Protein kinase, ATP binding site; IPR018097: EGF-like …	GO:0004672 MF: protein kinase activity;GO:0005509 MF: calcium ion binding;GO:0005515 MF: protein binding;GO:0005524 MF: ATP binding;GO:0006468 BP: protein phosphorylation	PF07645; PF07714	IPR000152; IPR000719; IPR000742; IPR001245; IPR001881; IPR008271; IPR011009; IPR017441; IPR018097	GO:0004672; GO:0005509; GO:0005515; GO:0005524; GO:0006468
TraesCS6D01G395900.1	tr|B5RHV5|B5RHV5_MUSBA	Protein kinase family protein	PF13947: Wall-associated receptor kinase galacturonan-binding; PF07714: Protein tyrosine kinase	IPR000152: EGF-type aspartate/asparagine hydroxylation site; IPR000719: Protein kinase domain; IPR000742: EGF-like domain; IPR001245: Serine-threonine/tyrosine-protein kinase, catalytic domain; IPR001881: EGF-like calcium-binding domain; IPR008271: Serine/threonine-protein kinase, active site; IPR011009: Protein kinase-like domain; IPR017441: Protein kinase, ATP binding site; IPR018097: EGF-like …	GO:0004672 MF: protein kinase activity;GO:0005509 MF: calcium ion binding;GO:0005515 MF: protein binding;GO:0005524 MF: ATP binding;GO:0006468 BP: protein phosphorylation;GO:0030247 MF: polysaccharide binding	PF13947; PF07714	IPR000152; IPR000719; IPR000742; IPR001245; IPR001881; IPR008271; IPR011009; IPR017441; IPR018097; IPR025287	GO:0004672; GO:0005509; GO:0005515; GO:0005524; GO:0006468; GO:0030247
TraesCS6D01G395900.2	tr|B5RHV5|B5RHV5_MUSBA	Protein kinase family protein	PF13947: Wall-associated receptor kinase galacturonan-binding; PF07714: Protein tyrosine kinase	IPR000152: EGF-type aspartate/asparagine hydroxylation site; IPR000719: Protein kinase domain; IPR000742: EGF-like domain; IPR001245: Serine-threonine/tyrosine-protein kinase, catalytic domain; IPR001881: EGF-like calcium-binding domain; IPR008271: Serine/threonine-protein kinase, active site; IPR011009: Protein kinase-like domain; IPR017441: Protein kinase, ATP binding site; IPR018097: EGF-like …	GO:0004672 MF: protein kinase activity;GO:0005509 MF: calcium ion binding;GO:0005515 MF: protein binding;GO:0005524 MF: ATP binding;GO:0006468 BP: protein phosphorylation;GO:0030247 MF: polysaccharide binding	PF13947; PF07714	IPR000152; IPR000719; IPR000742; IPR001245; IPR001881; IPR008271; IPR011009; IPR017441; IPR018097; IPR025287	GO:0004672; GO:0005509; GO:0005515; GO:0005524; GO:0006468; GO:0030247
TraesCS6D01G396000.1	AT5G38350.1	Disease resistance protein (NBS-LRR class) family		IPR032675: Leucine-rich repeat domain, L domain-like			IPR032675
TraesCS6D01G396100.1	tr|Q6Z6P6|Q6Z6P6_ORYSJ	Ankyrin repeat protein family-like protein	PF00023: Ankyrin repeat; PF12796: Ankyrin repeats (3 copies); PF13857: Ankyrin repeats (many copies); PF13962: Domain of unknown function	IPR002110: Ankyrin repeat; IPR020683: Ankyrin repeat-containing domain; IPR026961: PGG domain	GO:0005515 MF: protein binding	PF00023; PF12796; PF13857; PF13962	IPR002110; IPR020683; IPR026961	GO:0005515
TraesCS6D01G396100.2	tr|Q6Z6P6|Q6Z6P6_ORYSJ	Ankyrin repeat protein family-like protein	PF00023: Ankyrin repeat; PF12796: Ankyrin repeats (3 copies); PF13857: Ankyrin repeats (many copies); PF13962: Domain of unknown function	IPR002110: Ankyrin repeat; IPR020683: Ankyrin repeat-containing domain; IPR026961: PGG domain	GO:0005515 MF: protein binding	PF00023; PF12796; PF13857; PF13962	IPR002110; IPR020683; IPR026961	GO:0005515
TraesCS6D01G396200.1	tr|R0F426|R0F426_9BRAS	tRNA-dihydrouridine(47) synthase [NAD(P)(+)]
TraesCS6D01G396300.1	AT3G19990.1	E3 ubiquitin-protein ligase
TraesCS6D01G396400.1	AT1G73390.7	Endosomal targeting BRO1-like domain-containing protein	PF03097: BRO1-like domain	IPR004328: BRO1 domain		PF03097	IPR004328
TraesCS6D01G396500.1	tr|G7L382|G7L382_MEDTR	WRKY transcription factor-like protein
TraesCS6D01G396500.2	tr|G7JC25|G7JC25_MEDTR	WRKY transcription factor-like protein
TraesCS6D01G396600.1	tr|C1KAE3|C1KAE3_HORVU	NBS-LRR disease resistance protein-like protein	PF00931: NB-ARC domain	IPR002182: NB-ARC; IPR011991: Winged helix-turn-helix DNA-binding domain; IPR027417: P-loop containing nucleoside triphosphate hydrolase; IPR032675: Leucine-rich repeat domain, L domain-like	GO:0043531 MF: ADP binding	PF00931	IPR002182; IPR011991; IPR027417; IPR032675	GO:0043531
TraesCS6D01G396700.1	AT5G38350.1	Disease resistance protein (NBS-LRR class) family	PF00931: NB-ARC domain	IPR002182: NB-ARC; IPR011991: Winged helix-turn-helix DNA-binding domain; IPR027417: P-loop containing nucleoside triphosphate hydrolase; IPR032675: Leucine-rich repeat domain, L domain-like	GO:0043531 MF: ADP binding	PF00931	IPR002182; IPR011991; IPR027417; IPR032675	GO:0043531
TraesCS6D01G396800.1	AT5G38350.1	Disease resistance protein (NBS-LRR class) family	PF00931: NB-ARC domain	IPR002182: NB-ARC; IPR011991: Winged helix-turn-helix DNA-binding domain; IPR027417: P-loop containing nucleoside triphosphate hydrolase; IPR032675: Leucine-rich repeat domain, L domain-like	GO:0043531 MF: ADP binding	PF00931	IPR002182; IPR011991; IPR027417; IPR032675	GO:0043531
TraesCS6D01G396900.1	AT5G46330.2	Leucine-rich receptor-like protein kinase family protein	PF13855: Leucine rich repeat; PF00069: Protein kinase domain	IPR000719: Protein kinase domain; IPR001611: Leucine-rich repeat; IPR003591: Leucine-rich repeat, typical subtype; IPR008271: Serine/threonine-protein kinase, active site; IPR011009: Protein kinase-like domain; IPR017441: Protein kinase, ATP binding site; IPR032675: Leucine-rich repeat domain, L domain-like	GO:0004672 MF: protein kinase activity;GO:0005515 MF: protein binding;GO:0005524 MF: ATP binding;GO:0006468 BP: protein phosphorylation	PF13855; PF00069	IPR000719; IPR001611; IPR003591; IPR008271; IPR011009; IPR017441; IPR032675	GO:0004672; GO:0005515; GO:0005524; GO:0006468
TraesCS6D01G396900.2	sp|P93194|RPK1_IPONI	Receptor-like protein kinase	PF13855: Leucine rich repeat; PF07714: Protein tyrosine kinase	IPR000719: Protein kinase domain; IPR001245: Serine-threonine/tyrosine-protein kinase, catalytic domain; IPR001611: Leucine-rich repeat; IPR003591: Leucine-rich repeat, typical subtype; IPR008271: Serine/threonine-protein kinase, active site; IPR011009: Protein kinase-like domain; IPR017441: Protein kinase, ATP binding site; IPR032675: Leucine-rich repeat domain, L domain-like	GO:0004672 MF: protein kinase activity;GO:0005515 MF: protein binding;GO:0005524 MF: ATP binding;GO:0006468 BP: protein phosphorylation	PF13855; PF07714	IPR000719; IPR001245; IPR001611; IPR003591; IPR008271; IPR011009; IPR017441; IPR032675	GO:0004672; GO:0005515; GO:0005524; GO:0006468
TraesCS6D01G397000.1	tr|B9SSB0|B9SSB0_RICCO	Transcription factor, putative	PF03634: TCP family transcription factor	IPR005333: Transcription factor, TCP; IPR017887: Transcription factor TCP subgroup		PF03634	IPR005333; IPR017887
TraesCS6D01G397100.1	tr|A0A199VWS3|A0A199VWS3_ANACO	B3 domain-containing protein	PF02362: B3 DNA binding domain	IPR003340: B3 DNA binding domain; IPR015300: DNA-binding pseudobarrel domain	GO:0003677 MF: DNA binding	PF02362	IPR003340; IPR015300	GO:0003677
TraesCS6D01G397200.1	tr|A0A076L4U3|A0A076L4U3_CICAR	Peroxidase	PF00141: Peroxidase	IPR002016: Haem peroxidase, plant/fungal/bacterial; IPR002207: Plant ascorbate peroxidase; IPR010255: Haem peroxidase; IPR019793: Peroxidases heam-ligand binding site	GO:0004601 MF: peroxidase activity;GO:0006979 BP: response to oxidative stress;GO:0020037 MF: heme binding;GO:0055114 BP: oxidation-reduction process	PF00141	IPR002016; IPR002207; IPR010255; IPR019793	GO:0004601; GO:0006979; GO:0020037; GO:0055114
TraesCS6D01G397200.2	tr|A0A076L4U3|A0A076L4U3_CICAR	Peroxidase	PF00141: Peroxidase	IPR002016: Haem peroxidase, plant/fungal/bacterial; IPR002207: Plant ascorbate peroxidase; IPR010255: Haem peroxidase; IPR019793: Peroxidases heam-ligand binding site	GO:0004601 MF: peroxidase activity;GO:0006979 BP: response to oxidative stress;GO:0020037 MF: heme binding;GO:0055114 BP: oxidation-reduction process	PF00141	IPR002016; IPR002207; IPR010255; IPR019793	GO:0004601; GO:0006979; GO:0020037; GO:0055114
TraesCS6D01G397400.1	tr|M8AWH6|M8AWH6_AEGTA	Anthocyanin 3'-O-beta-glucosyltransferase
TraesCS6D01G397500.1	AT4G36070.2	calcium-dependent protein kinase 18
TraesCS6D01G397600.1	AT3G16210.1	F-box family protein	PF12937: F-box-like	IPR001810: F-box domain	GO:0005515 MF: protein binding	PF12937	IPR001810	GO:0005515
TraesCS6D01G397600.2	tr|Q10A52|Q10A52_ORYSJ	F-box domain containing protein, expressed	PF00646: F-box domain	IPR001810: F-box domain	GO:0005515 MF: protein binding	PF00646	IPR001810	GO:0005515
TraesCS6D01G397700.1	AT4G35030.8	Protein kinase superfamily protein
TraesCS6D01G397800.1	tr|A0A061ESL8|A0A061ESL8_THECC	Gibberellin-regulated family protein	PF02704: Gibberellin regulated protein	IPR003854: Gibberellin regulated protein		PF02704	IPR003854
TraesCS6D01G397800.2	tr|A0A061ESL8|A0A061ESL8_THECC	Gibberellin-regulated family protein	PF02704: Gibberellin regulated protein	IPR003854: Gibberellin regulated protein		PF02704	IPR003854
TraesCS6D01G397900.1	sp|Q21DY7|UBIA_SACD2	4-hydroxybenzoate octaprenyltransferase	PF01040: UbiA prenyltransferase family	IPR000537: UbiA prenyltransferase family; IPR006370: 4-hydroxybenzoate polyprenyltransferase; IPR030470: UbiA prenyltransferase conserved site; IPR031103: 4-hydroxybenzoate octaprenyltransferase	GO:0004659 MF: prenyltransferase activity;GO:0006744 BP: ubiquinone biosynthetic process;GO:0016021 CC: integral component of membrane;GO:0016765 MF: transferase activity, transferring alkyl or aryl (other than methyl) groups	PF01040	IPR000537; IPR006370; IPR030470; IPR031103	GO:0004659; GO:0006744; GO:0016021; GO:0016765
TraesCS6D01G398000.1	AT1G06060.2	LisH and RanBPM domains containing protein	PF10607: CTLH/CRA C-terminal to LisH motif domain	IPR006594: LIS1 homology motif; IPR006595: CTLH, C-terminal LisH motif; IPR013144: CRA domain; IPR024964: CTLH/CRA C-terminal to LisH motif domain	GO:0005515 MF: protein binding	PF10607	IPR006594; IPR006595; IPR013144; IPR024964	GO:0005515
TraesCS6D01G398100.1	tr|M8AVA3|M8AVA3_AEGTA	Replication protein A 32 kDa subunit	PF08784: Replication protein A C terminal	IPR011991: Winged helix-turn-helix DNA-binding domain; IPR012340: Nucleic acid-binding, OB-fold; IPR014646: Replication factor A protein 2; IPR014892: Replication protein A, C-terminal	GO:0003677 MF: DNA binding;GO:0005634 CC: nucleus;GO:0006260 BP: DNA replication;GO:0006281 BP: DNA repair;GO:0006310 BP: DNA recombination	PF08784	IPR011991; IPR012340; IPR014646; IPR014892	GO:0003677; GO:0005634; GO:0006260; GO:0006281; GO:0006310
TraesCS6D01G398200.1	tr|K7NBR3|K7NBR3_SIRGR	Ripening-related protein		IPR009009: RlpA-like protein, double-psi beta-barrel domain			IPR009009
TraesCS6D01G398300.1	tr|A0A103YA20|A0A103YA20_CYNCS	C2 calcium/lipid-binding domain, CaLB	PF00168: C2 domain	IPR000008: C2 domain	GO:0005515 MF: protein binding	PF00168	IPR000008	GO:0005515
TraesCS6D01G398400.1	AT5G18820.2	TCP-1/cpn60 chaperonin family protein
TraesCS6D01G398500.1	tr|R7WFH9|R7WFH9_AEGTA	F-box protein	PF00646: F-box domain	IPR001810: F-box domain; IPR015943: WD40/YVTN repeat-like-containing domain; IPR017451: F-box associated interaction domain	GO:0005515 MF: protein binding	PF00646	IPR001810; IPR015943; IPR017451	GO:0005515
TraesCS6D01G398600.1	tr|M8BP23|M8BP23_AEGTA	Disease resistance protein RPM1	PF00931: NB-ARC domain	IPR002182: NB-ARC; IPR027417: P-loop containing nucleoside triphosphate hydrolase	GO:0043531 MF: ADP binding	PF00931	IPR002182; IPR027417	GO:0043531
TraesCS6D01G398700.1	tr|N1QWI0|N1QWI0_AEGTA	Disease resistance protein RPM1	PF00931: NB-ARC domain	IPR002182: NB-ARC; IPR011991: Winged helix-turn-helix DNA-binding domain; IPR027417: P-loop containing nucleoside triphosphate hydrolase; IPR032675: Leucine-rich repeat domain, L domain-like	GO:0043531 MF: ADP binding	PF00931	IPR002182; IPR011991; IPR027417; IPR032675	GO:0043531
TraesCS6D01G398800.1	tr|E0Y9T0|E0Y9T0_BRADI	Rp1-like protein	PF00931: NB-ARC domain	IPR002182: NB-ARC; IPR011991: Winged helix-turn-helix DNA-binding domain; IPR027417: P-loop containing nucleoside triphosphate hydrolase; IPR032675: Leucine-rich repeat domain, L domain-like	GO:0043531 MF: ADP binding	PF00931	IPR002182; IPR011991; IPR027417; IPR032675	GO:0043531
TraesCS6D01G398900.1	AT5G38350.1	Disease resistance protein (NBS-LRR class) family	PF00931: NB-ARC domain	IPR002182: NB-ARC; IPR027417: P-loop containing nucleoside triphosphate hydrolase	GO:0043531 MF: ADP binding	PF00931	IPR002182; IPR027417	GO:0043531
TraesCS6D01G399000.1	tr|D5L9G9|D5L9G9_ORYSI	NBS-LRR class disease resistance protein	PF00931: NB-ARC domain	IPR002182: NB-ARC; IPR011991: Winged helix-turn-helix DNA-binding domain; IPR027417: P-loop containing nucleoside triphosphate hydrolase; IPR032675: Leucine-rich repeat domain, L domain-like	GO:0043531 MF: ADP binding	PF00931	IPR002182; IPR011991; IPR027417; IPR032675	GO:0043531
TraesCS6D01G399000.2	tr|D5L9G9|D5L9G9_ORYSI	NBS-LRR class disease resistance protein	PF00931: NB-ARC domain	IPR002182: NB-ARC; IPR011991: Winged helix-turn-helix DNA-binding domain; IPR027417: P-loop containing nucleoside triphosphate hydrolase; IPR032675: Leucine-rich repeat domain, L domain-like	GO:0043531 MF: ADP binding	PF00931	IPR002182; IPR011991; IPR027417; IPR032675	GO:0043531
TraesCS6D01G399000.3	tr|A0A0U2JFP9|A0A0U2JFP9_ORYSA	NBS-LRR-like resistance protein	PF00931: NB-ARC domain	IPR002182: NB-ARC; IPR011991: Winged helix-turn-helix DNA-binding domain; IPR027417: P-loop containing nucleoside triphosphate hydrolase; IPR032675: Leucine-rich repeat domain, L domain-like	GO:0043531 MF: ADP binding	PF00931	IPR002182; IPR011991; IPR027417; IPR032675	GO:0043531
TraesCS6D01G399100.1	tr|M8BZL9|M8BZL9_AEGTA	Disease resistance protein RPM1	PF00931: NB-ARC domain	IPR002182: NB-ARC; IPR003591: Leucine-rich repeat, typical subtype; IPR003593: AAA+ ATPase domain; IPR011991: Winged helix-turn-helix DNA-binding domain; IPR027417: P-loop containing nucleoside triphosphate hydrolase; IPR032675: Leucine-rich repeat domain, L domain-like	GO:0043531 MF: ADP binding	PF00931	IPR002182; IPR003591; IPR003593; IPR011991; IPR027417; IPR032675	GO:0043531
TraesCS6D01G399200.1	tr|M8AWG3|M8AWG3_AEGTA	Disease resistance protein RPM1	PF00931: NB-ARC domain	IPR002182: NB-ARC; IPR011991: Winged helix-turn-helix DNA-binding domain; IPR027417: P-loop containing nucleoside triphosphate hydrolase; IPR032675: Leucine-rich repeat domain, L domain-like	GO:0043531 MF: ADP binding	PF00931	IPR002182; IPR011991; IPR027417; IPR032675	GO:0043531
TraesCS6D01G399300.1	tr|M7Y607|M7Y607_TRIUA	Disease resistance protein RPM1
TraesCS6D01G399400.1	tr|M8AWG3|M8AWG3_AEGTA	Disease resistance protein RPM1	PF00931: NB-ARC domain	IPR002182: NB-ARC; IPR003593: AAA+ ATPase domain; IPR011991: Winged helix-turn-helix DNA-binding domain; IPR027417: P-loop containing nucleoside triphosphate hydrolase; IPR032675: Leucine-rich repeat domain, L domain-like	GO:0043531 MF: ADP binding	PF00931	IPR002182; IPR003593; IPR011991; IPR027417; IPR032675	GO:0043531
TraesCS6D01G399500.1	tr|A0A0U2RTP3|A0A0U2RTP3_ORYSA	NBS-LRR-like resistance protein	PF00931: NB-ARC domain	IPR002182: NB-ARC; IPR011991: Winged helix-turn-helix DNA-binding domain; IPR027417: P-loop containing nucleoside triphosphate hydrolase; IPR032675: Leucine-rich repeat domain, L domain-like	GO:0043531 MF: ADP binding	PF00931	IPR002182; IPR011991; IPR027417; IPR032675	GO:0043531
TraesCS6D01G399600.1	tr|A0A0U2QI49|A0A0U2QI49_ORYSA	NBS-LRR-like resistance protein	PF00931: NB-ARC domain	IPR002182: NB-ARC; IPR011991: Winged helix-turn-helix DNA-binding domain; IPR027417: P-loop containing nucleoside triphosphate hydrolase; IPR032675: Leucine-rich repeat domain, L domain-like	GO:0043531 MF: ADP binding	PF00931	IPR002182; IPR011991; IPR027417; IPR032675	GO:0043531
TraesCS6D01G399600.2	tr|A0A0U2QI49|A0A0U2QI49_ORYSA	NBS-LRR-like resistance protein	PF00931: NB-ARC domain	IPR002182: NB-ARC; IPR011991: Winged helix-turn-helix DNA-binding domain; IPR027417: P-loop containing nucleoside triphosphate hydrolase; IPR032675: Leucine-rich repeat domain, L domain-like	GO:0043531 MF: ADP binding	PF00931	IPR002182; IPR011991; IPR027417; IPR032675	GO:0043531
TraesCS6D01G399700.1	tr|M8AJM3|M8AJM3_TRIUA	Disease resistance protein RPM1
TraesCS6D01G399800.1	tr|A0A1J3JRS9|A0A1J3JRS9_NOCCA	AP-5 complex subunit beta-1		IPR011989: Armadillo-like helical			IPR011989
TraesCS6D01G399900.1	AT5G45540.1	transmembrane protein, putative (DUF594)	PF13968: Domain of unknown function (DUF4220)	IPR025315: Domain of unknown function DUF4220		PF13968	IPR025315
TraesCS6D01G400000.1	AT5G45530.1	transmembrane protein, putative (DUF594)	PF04578: Protein of unknown function, DUF594	IPR007658: Protein of unknown function DUF594		PF04578	IPR007658
TraesCS6D01G400100.1	sp|Q2IBE6|CTTB2_PONAB	Cortactin-binding protein 2
TraesCS6D01G400200.1	AT1G65800.1	receptor kinase 2	PF00069: Protein kinase domain; PF14299: Phloem protein 2	IPR000719: Protein kinase domain; IPR008271: Serine/threonine-protein kinase, active site; IPR011009: Protein kinase-like domain; IPR017441: Protein kinase, ATP binding site; IPR025886: Phloem protein 2-like	GO:0004672 MF: protein kinase activity;GO:0005524 MF: ATP binding;GO:0006468 BP: protein phosphorylation	PF00069; PF14299	IPR000719; IPR008271; IPR011009; IPR017441; IPR025886	GO:0004672; GO:0005524; GO:0006468
TraesCS6D01G400300.1	tr|A0A089WZJ8|A0A089WZJ8_ORYRU	NBS-LRR disease resistance protein	PF00931: NB-ARC domain	IPR002182: NB-ARC; IPR011991: Winged helix-turn-helix DNA-binding domain; IPR027417: P-loop containing nucleoside triphosphate hydrolase	GO:0043531 MF: ADP binding	PF00931	IPR002182; IPR011991; IPR027417	GO:0043531
TraesCS6D01G400400.1	tr|A0A0U2QI75|A0A0U2QI75_ORYSA	NBS-LRR-like resistance protein		IPR003591: Leucine-rich repeat, typical subtype; IPR032675: Leucine-rich repeat domain, L domain-like			IPR003591; IPR032675
TraesCS6D01G400500.1	AT5G45540.1	transmembrane protein, putative (DUF594)	PF13968: Domain of unknown function (DUF4220); PF04578: Protein of unknown function, DUF594	IPR007658: Protein of unknown function DUF594; IPR025315: Domain of unknown function DUF4220		PF13968; PF04578	IPR007658; IPR025315
TraesCS6D01G400600.1	tr|F4IZB4|F4IZB4_ARATH	Transmembrane protein, putative (DUF247)	PF03140: Plant protein of unknown function	IPR004158: Protein of unknown function DUF247, plant		PF03140	IPR004158
TraesCS6D01G400700.1	tr|A0A0U2QT85|A0A0U2QT85_ORYSA	NBS-LRR-like resistance protein	PF00931: NB-ARC domain	IPR002182: NB-ARC; IPR003591: Leucine-rich repeat, typical subtype; IPR011991: Winged helix-turn-helix DNA-binding domain; IPR027417: P-loop containing nucleoside triphosphate hydrolase; IPR032675: Leucine-rich repeat domain, L domain-like	GO:0043531 MF: ADP binding	PF00931	IPR002182; IPR003591; IPR011991; IPR027417; IPR032675	GO:0043531
TraesCS6D01G400700.2	tr|A0A0U2QT85|A0A0U2QT85_ORYSA	NBS-LRR-like resistance protein	PF00931: NB-ARC domain	IPR002182: NB-ARC; IPR003591: Leucine-rich repeat, typical subtype; IPR011991: Winged helix-turn-helix DNA-binding domain; IPR027417: P-loop containing nucleoside triphosphate hydrolase; IPR032675: Leucine-rich repeat domain, L domain-like	GO:0043531 MF: ADP binding	PF00931	IPR002182; IPR003591; IPR011991; IPR027417; IPR032675	GO:0043531
TraesCS6D01G400800.1	tr|A0A1E5V1Y8|A0A1E5V1Y8_9POAL	U-box domain-containing protein 62		IPR013083: Zinc finger, RING/FYVE/PHD-type; IPR027443: Isopenicillin N synthase-like			IPR013083; IPR027443
TraesCS6D01G400800.2	tr|A0A1E5V1Y8|A0A1E5V1Y8_9POAL	U-box domain-containing protein 62		IPR013083: Zinc finger, RING/FYVE/PHD-type; IPR027443: Isopenicillin N synthase-like			IPR013083; IPR027443
TraesCS6D01G400800.3	tr|A0A1E5V1Y8|A0A1E5V1Y8_9POAL	U-box domain-containing protein 62		IPR013083: Zinc finger, RING/FYVE/PHD-type; IPR027443: Isopenicillin N synthase-like			IPR013083; IPR027443
TraesCS6D01G400900.1	tr|A0A1J3J663|A0A1J3J663_NOCCA	Mediator of RNA polymerase II transcription subunit 32
TraesCS6D01G401000.1	sp|Q2GDC6|CH60_NEOSM	60 kDa chaperonin
TraesCS6D01G401100.1	tr|A0A1E5VR03|A0A1E5VR03_9POAL	Pentatricopeptide repeat-containing protein	PF13812: Pentatricopeptide repeat domain; PF12854: PPR repeat	IPR002885: Pentatricopeptide repeat; IPR011990: Tetratricopeptide-like helical domain	GO:0005515 MF: protein binding	PF13812; PF12854	IPR002885; IPR011990	GO:0005515
TraesCS6D01G401200.1	tr|A0A1D1ZA65|A0A1D1ZA65_9ARAE	Protease	PF11267: Domain of unknown function (DUF3067)	IPR021420: Domain of unknown function DUF3067		PF11267	IPR021420
TraesCS6D01G401300.1	tr|Q9STY5|Q9STY5_ARATH	Plant invertase/pectin methylesterase inhibitor superfamily protein		IPR006501: Pectinesterase inhibitor domain	GO:0004857 MF: enzyme inhibitor activity		IPR006501	GO:0004857
TraesCS6D01G401400.1	tr|G7I642|G7I642_MEDTR	Plant invertase/pectin methylesterase inhibitor	PF04043: Plant invertase/pectin methylesterase inhibitor	IPR006501: Pectinesterase inhibitor domain	GO:0004857 MF: enzyme inhibitor activity	PF04043	IPR006501	GO:0004857
TraesCS6D01G401500.1	tr|A0A0K9NPZ5|A0A0K9NPZ5_ZOSMR	Mitochondrial intermediate peptidase	PF01432: Peptidase family M3	IPR001567: Peptidase M3A/M3B catalytic domain; IPR024080: Neurolysin/Thimet oligopeptidase, N-terminal	GO:0004222 MF: metalloendopeptidase activity;GO:0006508 BP: proteolysis	PF01432	IPR001567; IPR024080	GO:0004222; GO:0006508
TraesCS6D01G401600.1	tr|Q9FXQ7|Q9FXQ7_MAIZE	Response regulator	PF00072: Response regulator receiver domain	IPR001789: Signal transduction response regulator, receiver domain; IPR011006: CheY-like superfamily	GO:0000160 BP: phosphorelay signal transduction system	PF00072	IPR001789; IPR011006	GO:0000160
TraesCS6D01G401700.1	AT2G24330.1	integral membrane metal-binding family protein (DUF2296)
TraesCS6D01G401800.1	sp|Q6XJV4|MO2R4_MOUSE	Cell surface glycoprotein CD200 receptor 4	PF07893: Protein of unknown function (DUF1668)	IPR012871: Protein of unknown function DUF1677, Oryza sativa		PF07893	IPR012871
TraesCS6D01G401900.1	tr|A0A061SBT7|A0A061SBT7_9CHLO	ATP-dependent RNA helicase	PF00270: DEAD/DEAH box helicase; PF00271: Helicase conserved C-terminal domain	IPR000629: ATP-dependent RNA helicase DEAD-box, conserved site; IPR001650: Helicase, C-terminal; IPR011545: DEAD/DEAH box helicase domain; IPR014001: Helicase superfamily 1/2, ATP-binding domain; IPR014014: RNA helicase, DEAD-box type, Q motif; IPR027417: P-loop containing nucleoside triphosphate hydrolase	GO:0003676 MF: nucleic acid binding;GO:0005524 MF: ATP binding	PF00270; PF00271	IPR000629; IPR001650; IPR011545; IPR014001; IPR014014; IPR027417	GO:0003676; GO:0005524
TraesCS6D01G402000.1	AT4G31080.1	integral membrane metal-binding family protein (DUF2296)
TraesCS6D01G402000.2	AT4G31080.1	integral membrane metal-binding family protein (DUF2296)
TraesCS6D01G402100.1	AT4G12020.9	protein kinase family protein
TraesCS6D01G402200.1	AT2G26000.3	zinc finger (C3HC4-type RING finger) family protein
TraesCS6D01G402300.1	tr|A0A0N9LF81|A0A0N9LF81_SACOF	Invertase inhibitor	PF04043: Plant invertase/pectin methylesterase inhibitor	IPR006501: Pectinesterase inhibitor domain	GO:0004857 MF: enzyme inhibitor activity	PF04043	IPR006501	GO:0004857
TraesCS6D01G402400.1	AT1G05890.1	RING/U-box superfamily protein	PF01485: IBR domain, a half RING-finger domain	IPR002867: IBR domain; IPR013083: Zinc finger, RING/FYVE/PHD-type		PF01485	IPR002867; IPR013083
TraesCS6D01G402500.1	tr|Q943K7|Q943K7_ORYSJ	70 kDa heat shock protein	PF00012: Hsp70 protein	IPR013126: Heat shock protein 70 family; IPR018181: Heat shock protein 70, conserved site; IPR029047: Heat shock protein 70kD, peptide-binding domain		PF00012	IPR013126; IPR018181; IPR029047
TraesCS6D01G402600.1	tr|A0A072UMB9|A0A072UMB9_MEDTR	Receptor-like kinase	PF13855: Leucine rich repeat; PF00069: Protein kinase domain	IPR000719: Protein kinase domain; IPR001611: Leucine-rich repeat; IPR011009: Protein kinase-like domain; IPR032675: Leucine-rich repeat domain, L domain-like	GO:0004672 MF: protein kinase activity;GO:0005515 MF: protein binding;GO:0005524 MF: ATP binding;GO:0006468 BP: protein phosphorylation	PF13855; PF00069	IPR000719; IPR001611; IPR011009; IPR032675	GO:0004672; GO:0005515; GO:0005524; GO:0006468
TraesCS6D01G402700.1	tr|M8APF2|M8APF2_TRIUA	Protein furry homolog-like protein	PF14222: Cell morphogenesis N-terminal; PF14228: Cell morphogenesis central region; PF14225: Cell morphogenesis C-terminal	IPR011989: Armadillo-like helical; IPR016024: Armadillo-type fold; IPR025481: Cell morphogenesis protein C-terminal; IPR025614: Cell morphogenesis protein N-terminal; IPR029473: Cell morphogenesis central region	GO:0005488 MF: binding	PF14222; PF14228; PF14225	IPR011989; IPR016024; IPR025481; IPR025614; IPR029473	GO:0005488
TraesCS6D01G402800.1	tr|M8BUL4|M8BUL4_AEGTA	Zinc finger CCCH domain-containing protein 19	PF15663: Zinc-finger containing family	IPR000571: Zinc finger, CCCH-type	GO:0046872 MF: metal ion binding	PF15663	IPR000571	GO:0046872
TraesCS6D01G402900.1	AT3G09370.3	myb domain protein 3r-3
TraesCS6D01G403000.1	tr|B4G1N4|B4G1N4_MAIZE	CsAtPR5
TraesCS6D01G403100.1	tr|A0A061GQ82|A0A061GQ82_THECC	Eukaryotic aspartyl protease family protein, putative	PF14543: Xylanase inhibitor N-terminal; PF14541: Xylanase inhibitor C-terminal	IPR001969: Aspartic peptidase, active site; IPR021109: Aspartic peptidase domain; IPR032799: Xylanase inhibitor, C-terminal; IPR032861: Xylanase inhibitor, N-terminal; IPR033121: Peptidase family A1 domain	GO:0004190 MF: aspartic-type endopeptidase activity;GO:0006508 BP: proteolysis	PF14543; PF14541	IPR001969; IPR021109; IPR032799; IPR032861; IPR033121	GO:0004190; GO:0006508
TraesCS6D01G403200.1	tr|B9RXG1|B9RXG1_RICCO	Receptor protein kinase, putative	PF07714: Protein tyrosine kinase	IPR000719: Protein kinase domain; IPR001245: Serine-threonine/tyrosine-protein kinase, catalytic domain; IPR008271: Serine/threonine-protein kinase, active site; IPR011009: Protein kinase-like domain; IPR017441: Protein kinase, ATP binding site	GO:0004672 MF: protein kinase activity;GO:0005524 MF: ATP binding;GO:0006468 BP: protein phosphorylation	PF07714	IPR000719; IPR001245; IPR008271; IPR011009; IPR017441	GO:0004672; GO:0005524; GO:0006468
TraesCS6D01G403300.1	tr|Q2QYW7|Q2QYW7_ORYSJ	CsAtPR5, putative, expressed		IPR001938: Thaumatin			IPR001938
TraesCS6D01G403400.1	sp|B4SQK7|MIAB_STRM5	tRNA-2-methylthio-N(6)-dimethylallyladenosine synthase
TraesCS6D01G403400.2	sp|B4SQK7|MIAB_STRM5	tRNA-2-methylthio-N(6)-dimethylallyladenosine synthase
TraesCS6D01G403400.3	sp|B4SQK7|MIAB_STRM5	tRNA-2-methylthio-N(6)-dimethylallyladenosine synthase
TraesCS6D01G403400.4	sp|B4SQK7|MIAB_STRM5	tRNA-2-methylthio-N(6)-dimethylallyladenosine synthase
TraesCS6D01G403500.1	sp|B9M6V2|RPOB_GEODF	DNA-directed RNA polymerase subunit beta	PF00280: Potato inhibitor I family	IPR000864: Proteinase inhibitor I13, potato inhibitor I	GO:0004867 MF: serine-type endopeptidase inhibitor activity;GO:0009611 BP: response to wounding	PF00280	IPR000864	GO:0004867; GO:0009611
TraesCS6D01G403600.1	sp|C5BHG1|TSAD_EDWI9	tRNA N6-adenosine threonylcarbamoyltransferase		IPR001810: F-box domain	GO:0005515 MF: protein binding		IPR001810	GO:0005515
TraesCS7A01G550800.1	tr|Q7XEG3|Q7XEG3_ORYSJ	BTB/POZ domain containing protein	PF00651: BTB/POZ domain	IPR000210: BTB/POZ domain; IPR011333: SKP1/BTB/POZ domain	GO:0005515 MF: protein binding	PF00651	IPR000210; IPR011333	GO:0005515
TraesCS7A01G550900.1	tr|A0A1E5WE03|A0A1E5WE03_9POAL	Glycosyltransferase family 92 protein	PF01697: Glycosyltransferase family 92	IPR008166: Glycosyltransferase family 92; IPR029044: Nucleotide-diphospho-sugar transferases		PF01697	IPR008166; IPR029044
TraesCS7A01G551000.1	AT5G26865.1	AGAMOUS-like MADS-box protein	PF00319: SRF-type transcription factor (DNA-binding and dimerisation domain)	IPR002100: Transcription factor, MADS-box	GO:0003677 MF: DNA binding;GO:0046983 MF: protein dimerization activity	PF00319	IPR002100	GO:0003677; GO:0046983
TraesCS7A01G551100.1	tr|Q8RXE2|Q8RXE2_ARATH	Lysine ketoglutarate reductase trans-splicing protein (DUF707)	PF05212: Protein of unknown function (DUF707)	IPR007877: Protein of unknown function DUF707		PF05212	IPR007877
TraesCS7A01G551200.1	tr|B6TDB2|B6TDB2_MAIZE	Ser/Thr-rich protein T10 in DGCR region	PF05742: Transport and Golgi organisation 2	IPR008551: Transport and Golgi organisation protein 2		PF05742	IPR008551
TraesCS7A01G551300.1	tr|Q10RL5|Q10RL5_ORYSJ	tRNA-splicing endonuclease, putative	PF02778: tRNA intron endonuclease, N-terminal domain; PF01974: tRNA intron endonuclease, catalytic C-terminal domain	IPR006677: tRNA intron endonuclease, catalytic domain-like; IPR006678: tRNA intron endonuclease, N-terminal	GO:0000213 MF: tRNA-intron endonuclease activity;GO:0006388 BP: tRNA splicing, via endonucleolytic cleavage and ligation	PF02778; PF01974	IPR006677; IPR006678	GO:0000213; GO:0006388
TraesCS7A01G551400.1	tr|B9RF24|B9RF24_RICCO	Ring finger protein, putative	PF13639: Ring finger domain	IPR001841: Zinc finger, RING-type; IPR013083: Zinc finger, RING/FYVE/PHD-type	GO:0005515 MF: protein binding;GO:0008270 MF: zinc ion binding	PF13639	IPR001841; IPR013083	GO:0005515; GO:0008270
TraesCS7A01G551500.1	tr|A0A1I9LSL9|A0A1I9LSL9_ARATH	Lysine ketoglutarate reductase trans-splicing protein (DUF707)	PF05212: Protein of unknown function (DUF707)	IPR007877: Protein of unknown function DUF707		PF05212	IPR007877
TraesCS7A01G551600.1	tr|A0A1I9LSL9|A0A1I9LSL9_ARATH	Lysine ketoglutarate reductase trans-splicing protein (DUF707)	PF05212: Protein of unknown function (DUF707)	IPR007877: Protein of unknown function DUF707		PF05212	IPR007877
TraesCS7A01G551700.1	tr|A0A061EEC9|A0A061EEC9_THECC	Core-2/I-branching beta-1,6-N-acetylglucosaminyltransferase family protein	PF02485: Core-2/I-Branching enzyme	IPR003406: Glycosyl transferase, family 14	GO:0008375 MF: acetylglucosaminyltransferase activity;GO:0016020 CC: membrane	PF02485	IPR003406	GO:0008375; GO:0016020
TraesCS7A01G551800.1	tr|A0A1J3EVT9|A0A1J3EVT9_NOCCA	Xylosyltransferase 1	PF02485: Core-2/I-Branching enzyme	IPR003406: Glycosyl transferase, family 14	GO:0008375 MF: acetylglucosaminyltransferase activity;GO:0016020 CC: membrane	PF02485	IPR003406	GO:0008375; GO:0016020
TraesCS7A01G551900.1	AT5G38350.1	Disease resistance protein (NBS-LRR class) family	PF00931: NB-ARC domain	IPR002182: NB-ARC; IPR011991: Winged helix-turn-helix DNA-binding domain; IPR027417: P-loop containing nucleoside triphosphate hydrolase; IPR032675: Leucine-rich repeat domain, L domain-like	GO:0043531 MF: ADP binding	PF00931	IPR002182; IPR011991; IPR027417; IPR032675	GO:0043531
TraesCS7A01G552000.1	tr|A0A0E0P644|A0A0E0P644_ORYRU	Flavin-containing monooxygenase	PF00743: Flavin-binding monooxygenase-like	IPR000960: Flavin monooxygenase FMO; IPR012143: Dimethylaniline monooxygenase, N-oxide-forming; IPR020946: Flavin monooxygenase-like; IPR023753: FAD/NAD(P)-binding domain	GO:0004499 MF: N,N-dimethylaniline monooxygenase activity;GO:0016491 MF: oxidoreductase activity;GO:0050660 MF: flavin adenine dinucleotide binding;GO:0050661 MF: NADP binding;GO:0055114 BP: oxidation-reduction process	PF00743	IPR000960; IPR012143; IPR020946; IPR023753	GO:0004499; GO:0016491; GO:0050660; GO:0050661; GO:0055114
TraesCS7A01G552000.2	tr|A0A1D6CD74|A0A1D6CD74_WHEAT	Flavin-containing monooxygenase	PF00743: Flavin-binding monooxygenase-like	IPR020946: Flavin monooxygenase-like; IPR023753: FAD/NAD(P)-binding domain	GO:0004499 MF: N,N-dimethylaniline monooxygenase activity;GO:0016491 MF: oxidoreductase activity;GO:0050660 MF: flavin adenine dinucleotide binding;GO:0050661 MF: NADP binding;GO:0055114 BP: oxidation-reduction process	PF00743	IPR020946; IPR023753	GO:0004499; GO:0016491; GO:0050660; GO:0050661; GO:0055114
TraesCS7A01G552100.1	tr|Q9SQL3|Q9SQL3_POAPR	Chitinase	PF00187: Chitin recognition protein; PF00182: Chitinase class I	IPR000726: Glycoside hydrolase, family 19, catalytic; IPR001002: Chitin-binding, type 1; IPR016283: Glycoside hydrolase, family 19; IPR018371: Chitin-binding, type 1, conserved site; IPR023346: Lysozyme-like domain	GO:0004568 MF: chitinase activity;GO:0005975 BP: carbohydrate metabolic process;GO:0006032 BP: chitin catabolic process;GO:0008061 MF: chitin binding;GO:0016998 BP: cell wall macromolecule catabolic process	PF00187; PF00182	IPR000726; IPR001002; IPR016283; IPR018371; IPR023346	GO:0004568; GO:0005975; GO:0006032; GO:0008061; GO:0016998
TraesCS7A01G552200.1	tr|M7ZUB3|M7ZUB3_TRIUA	Flavin-containing monooxygenase	PF00743: Flavin-binding monooxygenase-like	IPR020946: Flavin monooxygenase-like; IPR023753: FAD/NAD(P)-binding domain	GO:0004499 MF: N,N-dimethylaniline monooxygenase activity;GO:0016491 MF: oxidoreductase activity;GO:0050660 MF: flavin adenine dinucleotide binding;GO:0050661 MF: NADP binding;GO:0055114 BP: oxidation-reduction process	PF00743	IPR020946; IPR023753	GO:0004499; GO:0016491; GO:0050660; GO:0050661; GO:0055114
TraesCS7A01G552300.1	AT2G26210.7	Ankyrin repeat family protein
TraesCS7A01G552400.1	tr|Q9ZSU6|Q9ZSU6_ORYSA	High mobility group protein	PF00505: HMG (high mobility group) box	IPR009071: High mobility group box domain		PF00505	IPR009071
TraesCS7A01G552400.2	tr|Q9ZSU6|Q9ZSU6_ORYSA	High mobility group protein	PF00505: HMG (high mobility group) box	IPR009071: High mobility group box domain		PF00505	IPR009071
TraesCS7A01G552500.1	tr|Q0WT61|Q0WT61_ARATH	Phosphatidylinositol N-acetyglucosaminlytransferase subunit P-like protein	PF14309: Domain of unknown function (DUF4378)	IPR025486: Domain of unknown function DUF4378		PF14309	IPR025486
TraesCS7A01G552600.1	tr|Q673G0|Q673G0_HORVV	Copalyl diphosphate synthase-like protein	PF01397: Terpene synthase, N-terminal domain; PF03936: Terpene synthase family, metal binding domain	IPR001906: Terpene synthase, N-terminal domain; IPR005630: Terpene synthase, metal-binding domain; IPR008930: Terpenoid cyclases/protein prenyltransferase alpha-alpha toroid; IPR008949: Isoprenoid synthase domain	GO:0000287 MF: magnesium ion binding;GO:0008152 BP: metabolic process;GO:0010333 MF: terpene synthase activity;GO:0016829 MF: lyase activity	PF01397; PF03936	IPR001906; IPR005630; IPR008930; IPR008949	GO:0000287; GO:0008152; GO:0010333; GO:0016829
TraesCS7A01G552700.1	tr|Q673G0|Q673G0_HORVV	Copalyl diphosphate synthase-like protein	PF01397: Terpene synthase, N-terminal domain; PF03936: Terpene synthase family, metal binding domain	IPR001906: Terpene synthase, N-terminal domain; IPR005630: Terpene synthase, metal-binding domain; IPR008930: Terpenoid cyclases/protein prenyltransferase alpha-alpha toroid; IPR008949: Isoprenoid synthase domain	GO:0000287 MF: magnesium ion binding;GO:0008152 BP: metabolic process;GO:0010333 MF: terpene synthase activity;GO:0016829 MF: lyase activity	PF01397; PF03936	IPR001906; IPR005630; IPR008930; IPR008949	GO:0000287; GO:0008152; GO:0010333; GO:0016829
TraesCS7A01G552800.1	sp|Q08298|RD22_ARATH	BURP domain protein RD22	PF03181: BURP domain	IPR004873: BURP domain		PF03181	IPR004873
TraesCS7A01G552900.1	tr|A0A199VPY8|A0A199VPY8_ANACO	F-box protein	PF12937: F-box-like	IPR001810: F-box domain	GO:0005515 MF: protein binding	PF12937	IPR001810	GO:0005515
TraesCS7A01G553000.1	tr|E5GC22|E5GC22_CUCME	Aquaporin	PF00230: Major intrinsic protein	IPR000425: Major intrinsic protein; IPR022357: Major intrinsic protein, conserved site; IPR023271: Aquaporin-like	GO:0005215 MF: transporter activity;GO:0006810 BP: transport;GO:0016020 CC: membrane	PF00230	IPR000425; IPR022357; IPR023271	GO:0005215; GO:0006810; GO:0016020
TraesCS7A01G553100.1	tr|Q5Z7N1|Q5Z7N1_ORYSJ	Calcium-binding EF hand protein-like	PF13202: EF hand; PF12763: Cytoskeletal-regulatory complex EF hand	IPR000261: EH domain; IPR002048: EF-hand domain; IPR011992: EF-hand domain pair; IPR018247: EF-Hand 1, calcium-binding site	GO:0005509 MF: calcium ion binding;GO:0005515 MF: protein binding	PF13202; PF12763	IPR000261; IPR002048; IPR011992; IPR018247	GO:0005509; GO:0005515
TraesCS7A01G553200.1	tr|Q6Z9U4|Q6Z9U4_ORYSJ	Kinesin-like
TraesCS7A01G553400.1	AT3G16210.1	F-box family protein	PF12937: F-box-like; PF03478: Protein of unknown function (DUF295)	IPR001810: F-box domain; IPR005174: Domain unknown function DUF295	GO:0005515 MF: protein binding	PF12937; PF03478	IPR001810; IPR005174	GO:0005515
TraesCS7A01G553500.1	tr|D7LG79|D7LG79_ARALL	Heat shock family protein	PF00011: Hsp20/alpha crystallin family	IPR002068: Alpha crystallin/Hsp20 domain; IPR008978: HSP20-like chaperone		PF00011	IPR002068; IPR008978
TraesCS7A01G553600.1	tr|M8A530|M8A530_TRIUA	Disease resistance protein RPM1	PF00931: NB-ARC domain	IPR001611: Leucine-rich repeat; IPR002182: NB-ARC; IPR011991: Winged helix-turn-helix DNA-binding domain; IPR027417: P-loop containing nucleoside triphosphate hydrolase; IPR032675: Leucine-rich repeat domain, L domain-like	GO:0005515 MF: protein binding;GO:0043531 MF: ADP binding	PF00931	IPR001611; IPR002182; IPR011991; IPR027417; IPR032675	GO:0005515; GO:0043531
TraesCS7A01G553700.1	AT5G40060.1	Disease resistance protein (NBS-LRR class) family	PF00931: NB-ARC domain	IPR002182: NB-ARC; IPR011991: Winged helix-turn-helix DNA-binding domain; IPR027417: P-loop containing nucleoside triphosphate hydrolase	GO:0043531 MF: ADP binding	PF00931	IPR002182; IPR011991; IPR027417	GO:0043531
TraesCS7A01G553800.1	tr|G9DR89|G9DR89_WHEAT	MYB-related protein	PF00249: Myb-like DNA-binding domain	IPR001005: SANT/Myb domain; IPR006447: Myb domain, plants; IPR009057: Homeobox domain-like; IPR017930: Myb domain	GO:0003677 MF: DNA binding	PF00249	IPR001005; IPR006447; IPR009057; IPR017930	GO:0003677
TraesCS7A01G553800.2	tr|G9DRA5|G9DRA5_WHEAT	MYB-related protein
TraesCS7A01G553800.3	tr|G9DR89|G9DR89_WHEAT	MYB-related protein
TraesCS7A01G553800.4	tr|G9DR89|G9DR89_WHEAT	MYB-related protein	PF00249: Myb-like DNA-binding domain	IPR001005: SANT/Myb domain; IPR006447: Myb domain, plants; IPR009057: Homeobox domain-like; IPR017930: Myb domain	GO:0003677 MF: DNA binding	PF00249	IPR001005; IPR006447; IPR009057; IPR017930	GO:0003677
TraesCS7A01G553800.5	tr|G9DRA5|G9DRA5_WHEAT	MYB-related protein	PF00249: Myb-like DNA-binding domain	IPR001005: SANT/Myb domain; IPR006447: Myb domain, plants; IPR009057: Homeobox domain-like; IPR017930: Myb domain	GO:0003677 MF: DNA binding	PF00249	IPR001005; IPR006447; IPR009057; IPR017930	GO:0003677
TraesCS7A01G553900.1	tr|A0A0K9NWX1|A0A0K9NWX1_ZOSMR	Nodulin-like / Major Facilitator Superfamily protein	PF06813: Nodulin-like	IPR010658: Nodulin-like; IPR020846: Major facilitator superfamily domain		PF06813	IPR010658; IPR020846
TraesCS7A01G554000.1	tr|D7LBV7|D7LBV7_ARALL	SPX domain-containing protein		IPR004331: SPX domain			IPR004331
TraesCS7A01G554100.1	tr|D7LBV7|D7LBV7_ARALL	SPX domain-containing protein	PF03105: SPX domain	IPR004331: SPX domain		PF03105	IPR004331
TraesCS7A01G554200.1	tr|C1KAE3|C1KAE3_HORVU	NBS-LRR disease resistance protein-like protein	PF00931: NB-ARC domain	IPR002182: NB-ARC; IPR027417: P-loop containing nucleoside triphosphate hydrolase	GO:0043531 MF: ADP binding	PF00931	IPR002182; IPR027417	GO:0043531
TraesCS7A01G554300.1	AT4G19090.1	transmembrane protein, putative (DUF594)	PF13968: Domain of unknown function (DUF4220); PF04578: Protein of unknown function, DUF594	IPR007658: Protein of unknown function DUF594; IPR025315: Domain of unknown function DUF4220		PF13968; PF04578	IPR007658; IPR025315
TraesCS7A01G554400.1	AT4G19510.9	Disease resistance protein (TIR-NBS-LRR class)		IPR032675: Leucine-rich repeat domain, L domain-like			IPR032675
TraesCS7A01G554500.1	tr|W5HZB8|W5HZB8_WHEAT	Protein DETOXIFICATION	PF01554: MatE	IPR002528: Multi antimicrobial extrusion protein	GO:0006855 BP: drug transmembrane transport;GO:0015238 MF: drug transmembrane transporter activity;GO:0015297 MF: antiporter activity;GO:0016020 CC: membrane;GO:0055085 BP: transmembrane transport	PF01554	IPR002528	GO:0006855; GO:0015238; GO:0015297; GO:0016020; GO:0055085
TraesCS7A01G554600.1	AT5G47880.2	eukaryotic release factor 1-1
TraesCS7A01G554600.2	AT5G55820.9	inner centromere protein, ARK-binding region protein
TraesCS7A01G554700.1	tr|M8AQU5|M8AQU5_TRIUA	Dirigent protein	PF03018: Dirigent-like protein; PF01419: Jacalin-like lectin domain	IPR001229: Jacalin-like lectin domain; IPR004265: Plant disease resistance response protein		PF03018; PF01419	IPR001229; IPR004265
TraesCS7A01G554800.1	tr|D7LBV7|D7LBV7_ARALL	SPX domain-containing protein	PF03105: SPX domain	IPR004331: SPX domain		PF03105	IPR004331
TraesCS7A01G554900.1	sp|Q2U4X9|LCPS_ASPOR	Bifunctional lycopene cyclase/phytoene synthase
TraesCS7A01G555000.1	tr|A0A1D6BMD2|A0A1D6BMD2_WHEAT	Dirigent protein	PF03018: Dirigent-like protein; PF01419: Jacalin-like lectin domain	IPR001229: Jacalin-like lectin domain; IPR004265: Plant disease resistance response protein		PF03018; PF01419	IPR001229; IPR004265
TraesCS7A01G555100.1	tr|A0A1D6BP44|A0A1D6BP44_WHEAT	Dirigent protein	PF03018: Dirigent-like protein; PF01419: Jacalin-like lectin domain	IPR001229: Jacalin-like lectin domain; IPR004265: Plant disease resistance response protein		PF03018; PF01419	IPR001229; IPR004265
TraesCS7A01G555200.1	AT5G40060.2	Disease resistance protein (NBS-LRR class) family	PF00931: NB-ARC domain	IPR002182: NB-ARC; IPR027417: P-loop containing nucleoside triphosphate hydrolase	GO:0043531 MF: ADP binding	PF00931	IPR002182; IPR027417	GO:0043531
TraesCS7A01G555300.1	tr|C1KAE3|C1KAE3_HORVU	NBS-LRR disease resistance protein-like protein	PF00931: NB-ARC domain	IPR002182: NB-ARC; IPR011991: Winged helix-turn-helix DNA-binding domain; IPR027417: P-loop containing nucleoside triphosphate hydrolase	GO:0043531 MF: ADP binding	PF00931	IPR002182; IPR011991; IPR027417	GO:0043531
TraesCS7A01G555400.1	AT1G69550.1	disease resistance protein (TIR-NBS-LRR class)		IPR032675: Leucine-rich repeat domain, L domain-like			IPR032675
TraesCS7A01G555500.1	tr|A0A0K9NWX1|A0A0K9NWX1_ZOSMR	Nodulin-like / Major Facilitator Superfamily protein	PF06813: Nodulin-like	IPR010658: Nodulin-like; IPR020846: Major facilitator superfamily domain		PF06813	IPR010658; IPR020846
TraesCS7A01G555600.1	tr|D0U5L9|D0U5L9_AVESA	Cellulose synthase-like protein	PF03552: Cellulose synthase	IPR005150: Cellulose synthase; IPR029044: Nucleotide-diphospho-sugar transferases	GO:0016020 CC: membrane;GO:0016760 MF: cellulose synthase (UDP-forming) activity;GO:0030244 BP: cellulose biosynthetic process	PF03552	IPR005150; IPR029044	GO:0016020; GO:0016760; GO:0030244
TraesCS7A01G555700.1	tr|K7PRK8|K7PRK8_MAIZE	Callose synthase	PF04652: Vta1 like; PF14288: 1,3-beta-glucan synthase subunit FKS1, domain-1; PF02364: 1,3-beta-glucan synthase component	IPR003440: Glycosyl transferase, family 48; IPR023175: Vacuolar protein sorting-associate protein Vta1/Callose synthase, N-terminal domain; IPR026899: 1,3-beta-glucan synthase subunit FKS1-like, domain-1	GO:0000148 CC: 1,3-beta-D-glucan synthase complex;GO:0003843 MF: 1,3-beta-D-glucan synthase activity;GO:0006075 BP: (1->3)-beta-D-glucan biosynthetic process;GO:0016020 CC: membrane	PF04652; PF14288; PF02364	IPR003440; IPR023175; IPR026899	GO:0000148; GO:0003843; GO:0006075; GO:0016020
TraesCS7A01G555800.1	tr|A0A0K9NNU0|A0A0K9NNU0_ZOSMR	Ring finger protein	PF13639: Ring finger domain	IPR001841: Zinc finger, RING-type; IPR013083: Zinc finger, RING/FYVE/PHD-type	GO:0005515 MF: protein binding;GO:0008270 MF: zinc ion binding	PF13639	IPR001841; IPR013083	GO:0005515; GO:0008270
TraesCS7A01G555900.1	tr|A0A0K9NNU0|A0A0K9NNU0_ZOSMR	Ring finger protein	PF13639: Ring finger domain	IPR001841: Zinc finger, RING-type; IPR013083: Zinc finger, RING/FYVE/PHD-type	GO:0005515 MF: protein binding;GO:0008270 MF: zinc ion binding	PF13639	IPR001841; IPR013083	GO:0005515; GO:0008270
TraesCS7A01G556000.1	tr|A0A0K9NNU0|A0A0K9NNU0_ZOSMR	Ring finger protein	PF13639: Ring finger domain	IPR001841: Zinc finger, RING-type; IPR013083: Zinc finger, RING/FYVE/PHD-type	GO:0005515 MF: protein binding;GO:0008270 MF: zinc ion binding	PF13639	IPR001841; IPR013083	GO:0005515; GO:0008270
TraesCS7A01G556100.1	tr|A0A0K9NNU0|A0A0K9NNU0_ZOSMR	Ring finger protein	PF13639: Ring finger domain	IPR001841: Zinc finger, RING-type; IPR013083: Zinc finger, RING/FYVE/PHD-type	GO:0005515 MF: protein binding;GO:0008270 MF: zinc ion binding	PF13639	IPR001841; IPR013083	GO:0005515; GO:0008270
TraesCS7A01G556200.1	tr|A0A0K9NNU0|A0A0K9NNU0_ZOSMR	Ring finger protein	PF13639: Ring finger domain	IPR001841: Zinc finger, RING-type; IPR013083: Zinc finger, RING/FYVE/PHD-type	GO:0005515 MF: protein binding;GO:0008270 MF: zinc ion binding	PF13639	IPR001841; IPR013083	GO:0005515; GO:0008270
TraesCS7A01G556300.1	AT1G18620.4	LONGIFOLIA protein
TraesCS7A01G556400.1	tr|A0A0K9NNU0|A0A0K9NNU0_ZOSMR	Ring finger protein	PF13639: Ring finger domain	IPR001841: Zinc finger, RING-type; IPR013083: Zinc finger, RING/FYVE/PHD-type	GO:0005515 MF: protein binding;GO:0008270 MF: zinc ion binding	PF13639	IPR001841; IPR013083	GO:0005515; GO:0008270
TraesCS7A01G556500.1	tr|A0A0K9NNU0|A0A0K9NNU0_ZOSMR	Ring finger protein	PF13639: Ring finger domain	IPR001841: Zinc finger, RING-type; IPR013083: Zinc finger, RING/FYVE/PHD-type	GO:0005515 MF: protein binding;GO:0008270 MF: zinc ion binding	PF13639	IPR001841; IPR013083	GO:0005515; GO:0008270
TraesCS7A01G556600.1	tr|A0A0K9NNU0|A0A0K9NNU0_ZOSMR	Ring finger protein	PF13639: Ring finger domain	IPR001841: Zinc finger, RING-type; IPR013083: Zinc finger, RING/FYVE/PHD-type	GO:0005515 MF: protein binding;GO:0008270 MF: zinc ion binding	PF13639	IPR001841; IPR013083	GO:0005515; GO:0008270
TraesCS7A01G556700.1	tr|A0A0K9NNU0|A0A0K9NNU0_ZOSMR	Ring finger protein	PF13639: Ring finger domain	IPR001841: Zinc finger, RING-type; IPR013083: Zinc finger, RING/FYVE/PHD-type	GO:0005515 MF: protein binding;GO:0008270 MF: zinc ion binding	PF13639	IPR001841; IPR013083	GO:0005515; GO:0008270
TraesCS7A01G556800.1	tr|A0A1E5VDI3|A0A1E5VDI3_9POAL	Monosaccharide-sensing protein 2	PF00083: Sugar (and other) transporter	IPR003663: Sugar/inositol transporter; IPR005828: Major facilitator, sugar transporter-like; IPR005829: Sugar transporter, conserved site; IPR020846: Major facilitator superfamily domain	GO:0005215 MF: transporter activity;GO:0016020 CC: membrane;GO:0016021 CC: integral component of membrane;GO:0022857 MF: transmembrane transporter activity;GO:0022891 MF: substrate-specific transmembrane transporter activity;GO:0055085 BP: transmembrane transport	PF00083	IPR003663; IPR005828; IPR005829; IPR020846	GO:0005215; GO:0016020; GO:0016021; GO:0022857; GO:0022891; GO:0055085
TraesCS7A01G556900.1	sp|Q9ZA21|HGPA_HAEIF	Hemoglobin and hemoglobin-haptoglobin-binding protein A
TraesCS7A01G557000.1	AT5G49410.2	thiamine-phosphate synthase
